# Supplementary material for: Immunological findings of West Caucasian bat virus in an accidental host
Source: J Virol. 2025 Jan 23;99(2):e01914-24. doi: 10.1128/jvi.01914-24 (PMC11853057; doi:10.1128/jvi.01914-24)
Supplement: Table S1 — Viral sequence alignments. [file jvi.01914-24-s0002.xlsx]

## Sheet: Alignments
		Genetic comparison between the bat isolate (EF614258) and the cat spillover isolate (MZ501949) of WCBV; Leopardi et al. 2021						Genetic comparison between the cat spillover isolate of WCBV (MZ501949) and the working batch produced in mice
				N. mutations						N. mutations
		Protein	Nucleotidic similarity (%)	nucleotidic	aminoacidic	aminoacid position and mutation		Protein	Nucleotidic similarity (%)	nucleotidic	amminoacidic
		N	99.0	14	0	/		N	100.0	0	0
		P	98.5	13	3	L151F; N155S; V293I		P	100.0	0	0
		M	99.0	6	1	M7V		M	100.0	0	0
		G	98.8	19	1	H496Q		G	100.0	0	0
		L	98.9	68	7	A25T; R115K; V287I; R347K; V1336A; S1411G; S1787F;		L	100.0	0	0
		Genetic comparison between the bat isolate (EU293120) and the working batch produced in mice of DUVV (PP869293)
				N. mutations
		Protein	Nucleotidic similarity (%)	nucleotidic	aminoacidic	aminoacid position and mutation
		N	99.7	2	1	E127D
		P	100.0	0	0	/
		M	100.0	0	0	/
		G	99.3	14	7	I23F; M172I; F173V; P174S; K177R; I310L; L391F
		L	99.9	6	2	A1392V; S2073A
