# Supplementary material for: Immunological findings of West Caucasian bat virus in an accidental host
Source: J Virol. 2025 Jan 23;99(2):e01914-24. doi: 10.1128/jvi.01914-24 (PMC11853057; doi:10.1128/jvi.01914-24)
Supplement: Table S2 — Histopathological scores. [file jvi.01914-24-s0003.xlsx]

## Sheet: Table S2a
	Histological scoring system for perivascular cuffs.
	1	mild	increase in cell nuclei or incomplete ring of cell nuclei within the Virchow–Robin space
	2	moderate	complete ring of cells in the Virchow–Robin space
	3	severe	two or more complete cell layers in the Virchow–Robin space
	Summary of perivascular cuff scores, final histopathological score, and CD3-, PAX5-, Iba1-positive cells counts.
	N Animal	Infection	Perivascular cuff score	Histopathological score	CD3	PAX5	Iba1
	M1	mock	Absent	0	14	0	251
	M2	mock	Absent	0	7	1	380
	M3	mock	Absent	0	21	0	320
	1	RABV	1	10	69	26	1248
	2	RABV	1	9	77	1	1329
	3	RABV	1	6	28	6	810
	4	RABV	1,2	29	249	10	1937
	5	RABV	1	7	12	1	441
	6	WCBV	1,2	30	509	28	2098
	7	WCBV	1	6	45	2	695
	8	WCBV	1,2	42	342	8	1766
	9	WCBV	1	8	37	16	914
	10	WCBV	1	17	291	5	747
	11	DUVV	1,2	70	934	47	2473
	12	DUVV	1,2,3	148	1596	120	3546
	13	DUVV	1,2,3	56	136	2	1617
	14	DUVV	1,2,3	69	268	19	2149
	15	DUVV	1,2,3	144	1699	293	4188

## Sheet: Table S2b
	Histopathological score		overall score meningitis + n perivascular cuff (x score) in 4 consecutive fields 20x (X AREA) starting from more inflamed areas
			1	2	3	4	5	6	7	8	9	10	11	12	13	14	15
	medulla oblungata, pons	1	1	1	0	2	0	4	1	4	0	1	6	9	6	9	12
		2	1	0	1	2	1	2	1	7	1	0	5	11	8	5	14
		3	1	0	1	2	1	5	1	2	1	2	2	8	5	5	5
		4	0	1	1	1	0	3	0	5	0	2	3	7	2	4	9
	midbrain, thalamus	1	1	5	1	3	2	5	1	7	2	4	9	20	3	7	13
		2	1	2	1	5	1	3	0	4	1	4	16	15	5	6	15
		3	1	0	1	6	1	3	1	2	1	2	7	11	7	9	14
		4	1	0	0	2	0	2	1	3	0	0	13	12	2	8	14
	cerebellum	1	2	0	0	2	1	0	0	2	1	0	2	15	8	5	13
		2	0	0	0	2	0	1	0	3	0	1	3	18	2	4	12
		3	1	0	0	1	0	0	0	2	1	1	3	9	5	3	11
		4	0	0	0	1	0	1	0	1	0	0	1	13	3	4	12
			10	9	6	29	7	29	6	42	8	17	70	148	56	69	144
			IHC: N positive cells in 5 consecutive fields 40x (X AREA) starting from more dense fields
	CD3-positive cells
			1	2	3	4	5	6	7	8	9	10	11	12	13	14	15
	medulla oblungata, pons	1	13	6	8	48	1	65	7	43	14	34	148	134	19	33	111
		2	2	10	1	43	0	54	9	30	2	20	96	106	10	33	149
		3	1	5	0	7	0	36	9	30	3	13	61	93	10	24	142
		4	0	6	1	33	0	27	3	34	0	21	60	117	11	34	126
		5	3	1	1	9	2	68	1	22	2	14	31	94	1	22	135
	midbrain, thalamus	1	17	16	11	33	3	30	1	22	5	22	108	100	4	25	98
		2	2	3	3	3	0	20	0	8	0	32	59	63	6	5	78
		3	2	6	0	29	2	13	1	10	0	28	55	69	0	5	120
		4	11	8	0	4	0	45	0	25	1	25	53	58	5	14	121
		5	5	3	0	1	1	18	0	31	0	4	40	84	0	20	86
	cerebellum	1	8	3	2	5	1	78	4	20	4	35	74	170	8	18	125
		2	2	1	0	2	1	43	3	17	4	12	32	154	14	5	90
		3	0	1	0	9	1	9	4	16	0	16	25	145	1	5	88
		4	2	4	0	17	0	2	1	20	1	14	41	103	22	12	119
		5	1	4	1	6	0	1	2	14	1	1	51	106	25	13	111
			69	77	28	249	12	509	45	342	37	291	934	1596	136	268	1699
	PAX5-positive cells
			1	2	3	4	5	6	7	8	9	10	11	12	13	14	15
	medulla oblungata, pons	1	4	0	4	1	1	5	1	3	14	2	12	15	1	6	31
		2	0	0	0	1	0	6	0	1	0	0	12	1	0	0	21
		3	0	0	0	1	0	4	0	0	0	0	1	5	0	0	30
		4	0	0	0	0	0	3	0	0	0	1	0	1	0	0	17
		5	0	0	0	0	0	2	0	0	0	0	0	3	1	4	25
	midbrain, thalamus	1	20	0	1	5	0	3	0	1	1	1	2	7	0	3	17
		2	0	0	0	0	0	0	0	0	0	0	6	1	0	1	7
		3	0	0	0	0	0	0	0	0	0	0	1	4	0	1	7
		4	2	0	0	0	0	1	0	0	0	0	4	3	0	0	5
		5	0	0	0	0	0	2	0	0	0	0	0	2	0	1	2
	cerebellum	1	0	1	1	1	0	2	1	2	1	1	4	19	0	2	56
		2	0	0	0	0	0	0	0	1	0	0	3	18	0	0	23
		3	0	0	0	0	0	0	0	0	0	0	0	14	0	0	33
		4	0	0	0	1	0	0	0	0	0	0	0	13	0	0	11
		5	0	0	0	0	0	0	0	0	0	0	2	14	0	1	8
			26	1	6	10	1	28	2	8	16	5	47	120	2	19	293
	Iba1-positive cells
			1	2	3	4	5	6	7	8	9	10	11	12	13	14	15
	medulla oblungata, pons	1	45	108	106	278	42	247	156	252	130	102	321	281	114	274	412
		2	24	123	51	134	38	171	60	127	65	43	269	248	124	197	364
		3	26	115	53	141	32	211	63	118	79	32	188	229	94	256	305
		4	54	74	35	184	26	168	45	136	67	66	192	253	92	151	248
		5	48	114	30	128	22	189	52	110	43	31	168	245	101	96	214
	midbrain, thalamus	1	229	141	105	230	31	122	70	201	121	111	192	232	145	220	396
		2	115	104	86	139	23	105	35	144	62	57	149	216	112	193	295
		3	102	90	33	127	28	63	38	125	57	36	189	222	96	87	298
		4	122	121	38	195	33	81	32	115	70	40	140	202	38	113	278
		5	100	86	75	122	29	98	28	92	64	33	132	198	88	86	266
	cerebellum	1	213	78	50	82	30	199	28	86	38	58	125	316	172	140	285
		2	32	33	43	57	26	138	20	67	32	49	106	287	134	41	266
		3	39	56	36	63	28	107	23	83	29	34	99	246	85	129	183
		4	69	28	31	31	25	80	25	59	30	25	112	257	96	78	213
		5	30	58	38	26	28	119	20	51	27	30	91	114	126	88	165
			1248	1329	810	1937	441	2098	695	1766	914	747	2473	3546	1617	2149	4188
