# Supplementary material for: Immunological findings of West Caucasian bat virus in an accidental host
Source: J Virol. 2025 Jan 23;99(2):e01914-24. doi: 10.1128/jvi.01914-24 (PMC11853057; doi:10.1128/jvi.01914-24)
Supplement: Table S3 — Antibodies for IF and IHC. [file jvi.01914-24-s0004.xlsx]

## Sheet: Antibodies
		Antibody for Immunofluorescence	Company	Catalog Number	Description	Tissue immunofluorescence
		Anti-Rabies Nucleocapsid Conjugate	Bio-rad	3572112	Rabbit polyclonal	as such
		Goat anti-Syrian Hamster IgG (H+L) Cross-Adsorbed Secondary Antibody, Alexa Fluor™ 647	Thermo Fisher Scientific	A-21451	Goat	1:250
		Fluoroshield™ with DAPI	Sigma-Aldrich	F6057		as such
		Primary antibody for Immunohistochemistry	Clonality, source	Antigen retrieval	Antibody incubation	Detection System
		CD3	Polyclonal, Rabbit	CC1†* 95°C 64 min	1:100 24 min 37°C	Discovery OmniMap anti-Rabbit HRP*,ChromoMap DAB kit*
		PAX5	Monoclonal (SP34), Rabbit	CC1 95°C 64 min	RTU 32 min 37°C	Discovery OmiMap anti Rabbit HRP*, ChromoMap DAB kit
		Iba1	Polyclonal, Rabbit	CC1 95°C 24 min	1:500 32 min RT	Discovery anti Rabbit HQ+Anti HQ HRP,ChromoMap DAB kit
		CC1 = Discovery Cell Conditioning Solution 1 pH 8.4; RTU= ready to use; RT = room temperature; * Roche, Ventana Medical Systems Inc. (Tucson, AZ, USA)
