# Supplementary material for: Immunological findings of West Caucasian bat virus in an accidental host
Source: J Virol. 2025 Jan 23;99(2):e01914-24. doi: 10.1128/jvi.01914-24 (PMC11853057; doi:10.1128/jvi.01914-24)
Supplement: Table S4 — Oligonucleotide sequences. [file jvi.01914-24-s0005.xlsx]

## Sheet: Oligonucleotides
		Real-time PCR and qrRT-PCR Primers and Probes
		Quantitative real time RT-PCR
		Target gene	Forward primer 5'-3'	Reverse primer 5'-3'	Fam-BHQ1 Probe 5'-3'	Target region
		β-actin	CGATGAAGATCAAGATCATTGC	AAGCATTTGCGGTGGAC	TCCACCTTCCAGCAGATGTGGATCA
		DUVV	CATATGACATGTTCTTCTCCAGGGTG	CTTCTCTAGCGGTCAAGTTAATCTG	ACTCGGCTATTAGGGTTGGGACGGTAGT	Nucleoprotein (696-836 nt)
		WCBV	ACGCTTAACAACAAAATCTTATAAG	GACCAGTATGAATATAAATATCCT	AACACCYCTACAATGGA	3' UTR-Nucleoprotein (1-164 nt)
		RABV	ACGCTTAACAACAAAATCADAGAAG	GATCAATATGAGTACAARTAYCCTG	AACACCYCTACAATGGA	3'UTR-Nucleoprotein (1-164 nt)
		Real-time PCR
		Target gene	Forward primer 5'-3'	Reverse primer 5'-3'
		β-actin	CGATGAAGATCAAGATCATTGC	AAGCATTTGCGGTGGAC
		Parp14	GCTCAACAGGACCCAGATGC	TGGGGCTGGAAGATGACAAC
		Ddx58	CGGCACCCAGAAATACGAAC	CGCTCTGCAAATCCTGCTCT
		Gsdmd	ATGACCAACCCAGCATGGAA	CTCCAGAGGGAAGCACCAGA
		Casp1	CGGAGCTGATGTGGATGTCA	TGTCCGAAGTCCTGTGCTCTG
		Nlrp3	TGGGGGACTTTGGAGTCAGA	GACAGCACGCAGATGTGAGG
		Il-1β	CAGCGGCCAGGATTTAGTTG	TGTTCTGGGGAGGGCATTAG
		Casp1	CGGAGCTGATGTGGATGTCA	TGTCCGAAGTCCTGTGCTCTG
		Cd45	CGCCAATCCTAGTCCACTGC	GCCGTGCTTTGCGTAGAGAT
		Cd3	CTTGGCTTGCTGATGGTCGT	CATAGTCCGGGTTGGGAACA
		Cd4	CTGAACCGAGTGGGGACTTG	GCGAGCGTGAGTCTGGTCTT
		Cd8	TCATGCCAGGTGCTGTTGAC	CTTGCCAGAGACCCGAATTG
		Cd27	TGACCTTCTCCGGCATGTTT	CAAGGCTCTTCAGGCTCTGC
		Cd38	TGACTCTTGCCCACACTGGA	GACCACACCACAGGCAGCTT
		Pou2af1	GTGCTGGGAAACCAAACAGC	GGAAGGGGATCTGGATGGAC
		Mzb1	CACCTGAGAGCCCGAGAGAA	GCTGCGTGATGAGACCCTGT
