# Supplementary material for: Immunological findings of West Caucasian bat virus in an accidental host
Source: J Virol. 2025 Jan 23;99(2):e01914-24. doi: 10.1128/jvi.01914-24 (PMC11853057; doi:10.1128/jvi.01914-24)
Supplement: Table S5 — Differentially expressed genes. [file jvi.01914-24-s0006.xlsx]

## Sheet: #DEGs
	# DEGs down	# DEGs up
DUVV	59	1690
WCBV	275	952
RABV	341	619

## Sheet: DUVV DEGs
gene	log2FC	Product
LOC101838410	28.7025	immunoglobulin kappa variable 4-1-like
LOC101839390	24.9509	immunoglobulin kappa variable 1-39-like
LOC121139522	24.7011	Ig heavy chain V region 108A-like
LOC121139214	24.5227	Ig heavy chain V region PJ14-like
LOC101835513	24.4634	immunoglobulin kappa variable 1-27-like
LOC121136809	13.6844	immunoglobulin kappa variable 1-39-like
LOC106022816	12.0125	uncharacterized LOC106022816
LOC121138853	11.7536	interferon-inducible GTPase 1-like
LOC101834735	11.5835	immunoglobulin kappa variable 1-12-like
Cxcl11	11.5322	C-X-C motif chemokine ligand 11
LOC121137016	11.1691	immunoglobulin kappa variable 1D-13-like
LOC121139526	11.0328	Ig heavy chain V region 102-like
LOC121136536	10.7208	immunoglobulin kappa variable 1-39-like
LOC121136991	10.701	immunoglobulin kappa variable 1-9-like
LOC101838363	10.6491	Ig heavy chain V region 23-like
LOC101833537	10.445	guanylate-binding protein 1
LOC110342001	10.1534	immunoglobulin kappa variable 1-39-like
LOC101834191	10.0922	interferon-inducible GTPase 1
LOC121139530	10.0029	Ig heavy chain V region 3-like
Ccl5	9.91985	C-C motif chemokine ligand 5
LOC121136544	9.74303	immunoglobulin kappa variable 4-1-like
LOC101841412	9.7167	granzyme A
LOC101839392	9.70202	C-C motif chemokine 2
LOC121136983	9.6539	immunoglobulin kappa variable 1-9-like
LOC101838864	9.57985	Ig kappa chain V-IV region S107B-like
LOC121139528	9.49705	Ig heavy chain V region VH558 A1/A4-like
LOC101842596	9.39194	immunoglobulin epsilon heavy chain-like
LOC101841361	9.3458	immunoglobulin kappa variable 4-1-like
LOC121133963	9.2818	2'-5'-oligoadenylate synthase 1A-like
LOC101835774	9.25873	immunoglobulin kappa variable 1D-33-like
Cxcl10	9.24674	C-X-C motif chemokine ligand 10
LOC110343709	9.17113	uncharacterized LOC110343709
LOC121139525	9.13245	Ig heavy chain V region 3-like
LOC101839663	9.11204	C-C motif chemokine 7
LOC121138852	9.11195	uncharacterized LOC121138852
LOC106020983	9.08217	Ig gamma-2A chain C region secreted form-like
Mzb1	9.07103	marginal zone B and B1 cell specific protein
LOC101842327	9.03825	Ig kappa chain V-V region L6-like
LOC101838467	9.02078	interferon alpha-inducible protein 27-like protein 2A
LOC101833575	8.97936	Ig heavy chain V region 108A-like
LOC101844395	8.96857	interferon-inducible GTPase 1-like
LOC101840560	8.96673	immunoglobulin kappa variable 4-1-like
LOC101833418	8.9613	interferon-inducible GTPase 1-like
LOC106020996	8.92254	Ig heavy chain V region PJ14-like
LOC101834470	8.88619	Ig kappa chain V-IV region S107B-like
LOC101839661	8.80532	immunoglobulin kappa variable 1-39-like
LOC110340888	8.77911	uncharacterized LOC110340888
Aicda	8.76703	activation induced cytidine deaminase
LOC121139514	8.64771	Ig heavy chain V region 186-1-like
LOC101832116	8.61362	immunoglobulin kappa variable 1-39-like
Acod1	8.47619	aconitate decarboxylase 1
LOC110341762	8.46109	uncharacterized LOC110341762
LOC121136542	8.45564	immunoglobulin kappa variable 1-39-like
Cxcl9	8.40445	C-X-C motif chemokine ligand 9
LOC101837505	8.3819	immunoglobulin kappa variable 1-39-like
LOC101832069	8.35023	apolipoprotein L6
LOC121135108	8.33242	guanylate-binding protein 6-like
LOC101840468	8.3142	Ig kappa chain V-III region MOPC 321-like
LOC101831947	8.30757	C-C motif chemokine 4
Ccl3	8.28737	chemokine (C-C motif) ligand 3									45 geni Ig
LOC101837530	8.19149	immunoglobulin kappa variable 1D-33-like
LOC101841092	8.13499	immunoglobulin kappa variable 4-1-like
Ifit3	8.10264	interferon induced protein with tetratricopeptide repeats 3
LOC101840793	8.05936	Ig heavy chain V region PJ14-like
LOC106023213	8.05446	Ig heavy chain V region 1-72-like
LOC121139213	7.98198	immunoglobulin heavy variable 3-21-like
Slamf9	7.93595	SLAM family member 9
LOC121138503	7.88716	immunoglobulin kappa variable 1-9-like
Isg15	7.83087	ISG15 ubiquitin like modifier
LOC101841371	7.82425	Ig lambda-3 chain C region
LOC121135107	7.71679	guanylate-binding protein 6-like
LOC101844297	7.68258	granzyme B
Cfb	7.67513	complement factor B
LOC101824821	7.6557	guanylate-binding protein 2
Rsad2	7.63458	radical S-adenosyl methionine domain containing 2
LOC101836182	7.62537	SLP adaptor and CSK interacting membrane protein
LOC106020791	7.61061	interferon-induced protein with tetratricopeptide repeats 1
LOC101824449	7.57838	C-C motif chemokine 8
Icos	7.56896	inducible T cell costimulator
LOC101827335	7.55225	interferon-induced very large GTPase 1-like
LOC101837878	7.54183	immunoglobulin kappa variable 4-1-like
Arg1	7.53093	arginase 1
LOC121140331	7.49836	interferon-induced protein with tetratricopeptide repeats 1-like
LOC101822825	7.4683	2'-5'-oligoadenylate synthase-like protein 1
LOC101837256	7.45172	uncharacterized LOC101837256
LOC101842437	7.41826	immunoglobulin kappa variable 4-1-like
Il1a	7.41642	interleukin 1 alpha
Pla2g2a	7.41576	phospholipase A2 group IIA
Ifit2	7.37423	interferon induced protein with tetratricopeptide repeats 2
LOC101825087	7.28666	guanylate-binding protein 4
LOC101823068	7.26619	apolipoprotein L2
LOC101838982	7.24977	C-type lectin domain family 6 member A
LOC101843295	7.24268	immunoglobulin heavy variable 3-21-like
Cst7	7.22871	cystatin F
Plac8	7.22396	placenta associated 8
LOC101833293	7.20882	serum amyloid A-3 protein-like
LOC121133371	7.19801	CMRF35-like molecule 9
Jchain	7.19179	joining chain of multimeric IgA and IgM
Fut7	7.13875	fucosyltransferase 7
LOC101831427	7.10983	guanylate-binding protein 1-like
LOC101828334	7.10695	placenta associated 8
Fcgr4	7.10511	low affinity immunoglobulin gamma Fc region receptor III-like
LOC101829712	7.08649	Ig kappa chain V-V region L6-like
LOC101839372	7.0861	T-cell ecto-ADP-ribosyltransferase 2
LOC101837231	7.07031	Ig heavy chain V region 3-6-like
LOC101831921	7.0376	guanylate-binding protein 4-like
LOC101842449	7.03111	pyrin and HIN domain-containing protein 1-like
LOC101844121	6.98721	interferon-induced GTP-binding protein Mx1
Usp18	6.9605	ubiquitin specific peptidase 18
LOC101835924	6.94053	immunoglobulin heavy variable 7-4-1-like
Ifng	6.92495	interferon gamma
Patl2	6.91069	PAT1 homolog 2
LOC121142309	6.89429	uncharacterized LOC121142309
LOC106022318	6.89129	leukocyte immunoglobulin-like receptor subfamily B member 4
LOC101824907	6.88724	membrane-spanning 4-domains subfamily A member 4D
CUNH15orf48	6.8849	chromosome unknown C15orf48 homolog
LOC121136545	6.85359	immunoglobulin kappa variable 1-39-like
Pou2af1	6.78528	POU class 2 homeobox associating factor 1
Ctla4	6.78006	cytotoxic T-lymphocyte associated protein 4
LOC101836814	6.68102	uncharacterized LOC101836814
Fpr2	6.62013	formyl peptide receptor 2
LOC110339291	6.61026	apolipoprotein L2-like
LOC101826070	6.58273	early activation antigen CD69
LOC101823002	6.57813	uncharacterized LOC101823002
Slc28a2	6.56639	solute carrier family 28 member 2
Cxcr3	6.52942	C-X-C motif chemokine receptor 3
LOC121136541	6.51737	Ig kappa chain V-III region MOPC 63-like
LOC101836886	6.50011	T-cell-specific guanine nucleotide triphosphate-binding protein 2
LOC101834617	6.47317	Ig heavy chain V region VH558 A1/A4-like
Sh2d2a	6.44424	SH2 domain containing 2A
Ube2l6	6.40779	ubiquitin conjugating enzyme E2 L6
Cxcr6	6.40459	C-X-C motif chemokine receptor 6
LOC101844667	6.36324	interferon-inducible GTPase 1-like
LOC121139521	6.35077	Ig heavy chain V region VH558 A1/A4-like
LOC101839749	6.33816	Ig lambda-1 chain V region S43
LOC121133964	6.30167	2'-5'-oligoadenylate synthase 1A-like
Tasl	6.30059	TLR adaptor interacting with endolysosomal SLC15A4
Cd3e	6.29812	CD3e molecule
Apobec1	6.28137	apolipoprotein B mRNA editing enzyme catalytic subunit 1
Ubd	6.24611	ubiquitin D
Gzmk	6.24541	granzyme K
LOC110341991	6.24392	Ig kappa chain V-II region 26-10-like
LOC106020766	6.1746	interferon alpha-inducible protein 27-like protein 2A
LOC101842856	6.13989	interferon-induced very large GTPase 1-like
LOC121138058	6.13363	interferon-induced very large GTPase 1-like
Ms4a18	6.1248	membrane spanning 4-domains A18
LOC101830791	6.11393	immunoglobulin kappa variable 1-39-like
Cd2	6.07054	CD2 molecule
Lag3	6.06777	lymphocyte activating 3
Clec7a	6.06477	C-type lectin domain containing 7A
LOC121138693	6.06018	serum amyloid A-3 protein-like
Il10	6.0383	interleukin 10
LOC121133329	6.01929	trem-like transcript 4 protein
Trem1	5.99757	triggering receptor expressed on myeloid cells 1
LOC121141308	5.96569	T-cell-specific guanine nucleotide triphosphate-binding protein 2-like
Zbp1	5.94873	Z-DNA binding protein 1
LOC110342000	5.94337	immunoglobulin kappa variable 4-1-like
LOC121141435	5.92515	uncharacterized LOC121141435
Gpr65	5.9225	G protein-coupled receptor 65
LOC101842386	5.90283	uncharacterized LOC101842386
Gpr171	5.87825	G protein-coupled receptor 171
Il27	5.86531	interleukin 27
Oas3	5.86517	2'-5'-oligoadenylate synthetase 3
Nlrc5	5.85174	NLR family CARD domain containing 5
LOC110339735	5.85145	interferon-induced very large GTPase 1-like
LOC106021786	5.84459	pyrin domain-containing protein 3-like
LOC121138886	5.84093	interferon-induced protein with tetratricopeptide repeats 1-like
LOC101834044	5.83793	guanylate-binding protein 1
Xcr1	5.83772	X-C motif chemokine receptor 1
Il1rn	5.83359	interleukin 1 receptor antagonist
LOC101830249	5.82847	immunoglobulin kappa variable 1-39-like
LOC101840310	5.82717	nuclear autoantigen Sp-100-like
Runx3	5.82013	RUNX family transcription factor 3
LOC106022099	5.81706	guanylate-binding protein 5
Ddx60	5.81631	DExD/H-box helicase 60
LOC121138492	5.79848	interferon-induced very large GTPase 1-like
Fgb	5.76209	fibrinogen beta chain
Irf7	5.71617	interferon regulatory factor 7
LOC110342065	5.7141	uncharacterized LOC110342065
Slamf7	5.69817	SLAM family member 7
LOC110343382	5.69699	probable non-functional T cell receptor beta variable 23-1
LOC101839334	5.67912	killer cell lectin-like receptor subfamily B member 1F
Ciita	5.67618	class II major histocompatibility complex transactivator
Fabp4	5.669	fatty acid binding protein 4
LOC101844567	5.66208	granzyme C-like
LOC101833734	5.66087	H-2 class II histocompatibility antigen, I-E beta chain-like
Isg20	5.65777	interferon stimulated exonuclease gene 20
Psmb8	5.64214	proteasome 20S subunit beta 8
LOC101837503	5.63906	T-cell-specific guanine nucleotide triphosphate-binding protein 2
LOC110340595	5.63502	Ig gamma-2C chain C region-like
LOC101843733	5.62997	H-2 class II histocompatibility antigen, E-D beta chain-like
Oas2	5.62875	2'-5'-oligoadenylate synthetase 2
Ifi44l	5.62616	interferon induced protein 44 like
LOC101844256	5.62366	HLA class II histocompatibility antigen, DO beta chain
Cd8a	5.60957	CD8a molecule
LOC101832260	5.6008	Ig heavy chain V region 23-like
LOC110340220	5.59736	uncharacterized LOC110340220
Tlr8	5.59664	toll like receptor 8
Slamf8	5.5891	SLAM family member 8
LOC101833042	5.58526	serum amyloid A-3 protein-like
LOC101844930	5.57452	schlafen family member 12
LOC121136546	5.55804	immunoglobulin kappa variable 1-39-like
Hk3	5.52262	hexokinase 3
Tfpi2	5.4949	tissue factor pathway inhibitor 2
Il2rg	5.4879	interleukin 2 receptor subunit gamma
Il15ra	5.48222	interleukin 15 receptor subunit alpha
LOC101840985	5.47692	toll-like receptor 11
Hsh2d	5.47466	hematopoietic SH2 domain containing
LOC101829780	5.46752	H-2 class II histocompatibility antigen, I-E beta chain-like
LOC106022689	5.45493	H-2 class I histocompatibility antigen, Q10 alpha chain
LOC106021727	5.43792	uncharacterized LOC106021727
LOC110343533	5.43309	leukocyte immunoglobulin-like receptor subfamily A member 5
Mefv	5.42966	MEFV innate immuity regulator, pyrin
LOC110341914	5.42124	uncharacterized LOC110341914
Il7r	5.40567	interleukin 7 receptor
LOC110340586	5.39117	Ig heavy chain V region 23-like
Aoah	5.39116	acyloxyacyl hydrolase
Tecrl	5.38299	trans-2,3-enoyl-CoA reductase like
LOC101841895	5.37951	immunoglobulin kappa variable 4-1-like
LOC101841676	5.37569	granzyme A
LOC101834839	5.3653	guanylate-binding protein 1
LOC101837068	5.35902	immunoglobulin kappa variable 4-1-like
LOC106022169	5.35685	uncharacterized LOC106022169
LOC101830061	5.34765	lymphotactin
Cd3g	5.34342	CD3g molecule
Cd247	5.33395	CD247 molecule
Ctsw	5.331	cathepsin W
Slfn5	5.32919	schlafen family member 5
Mx1	5.32671	MX dynamin like GTPase 1
LOC121140823	5.32115	uncharacterized LOC121140823
LOC110342063	5.30813	uncharacterized LOC110342063
Pdcd1lg2	5.29892	programmed cell death 1 ligand 2
LOC101839900	5.2859	immunity-related GTPase family M protein 1
Lgals3	5.28246	galectin 3
LOC110343378	5.26555	T cell receptor beta variable 7-9-like
LOC121132726	5.26271	interferon alpha-inducible protein 27-like protein 2
LOC106021785	5.25474	uncharacterized LOC106021785
Znf683	5.25275	zinc finger protein 683
Il2rb	5.23927	interleukin 2 receptor subunit beta
Sit1	5.22425	signaling threshold regulating transmembrane adaptor 1
LOC101840490	5.224	protein tyrosine phosphatase receptor type C associated protein
LOC101822719	5.21807	HLA class II histocompatibility antigen, DP beta 1 chain
Nkg7	5.20313	natural killer cell granule protein 7
LOC101844828	5.19855	granzyme C-like
LOC101825271	5.18606	leukocyte immunoglobulin-like receptor subfamily B member 3
LOC121136914	5.18489	uncharacterized LOC121136914
Itgax	5.15561	integrin subunit alpha X
Timp1	5.13529	TIMP metallopeptidase inhibitor 1
Rgs1	5.12478	regulator of G protein signaling 1
LOC110339949	5.12276	membrane-spanning 4-domains subfamily A member 6B
LOC101838866	5.11453	C-C motif chemokine 12
LOC110340868	5.11345	uncharacterized LOC110340868
LOC101828154	5.10053	natural killer cells antigen CD94
LOC106020981	5.08859	Ig delta chain C region membrane-bound form-like
LOC101834868	5.08114	rano class II histocompatibility antigen, A beta chain
LOC101834051	5.07564	interferon-induced protein 44
Parp14	5.05544	poly(ADP-ribose) polymerase family member 14
LOC110339788	5.0307	uncharacterized LOC110339788
Cgas	5.02662	cyclic GMP-AMP synthase
Psmb9	5.01198	proteasome 20S subunit beta 9
Tnfrsf17	5.0023	TNF receptor superfamily member 17
LOC101828355	5.00226	H-2 class II histocompatibility antigen, E-U alpha chain
LOC121134739	4.99948	serum amyloid A-1 protein
LOC106021986	4.99649	2'-5'-oligoadenylate synthase 1A-like
Tm4sf5	4.9922	transmembrane 4 L six family member 5
LOC101829188	4.97084	2'-5'-oligoadenylate synthase-like protein 2
Srgn	4.96835	serglycin
Mnda	4.95969	myeloid cell nuclear differentiation antigen
LOC101836143	4.95966	T-cell receptor beta-1 chain C region-like
LOC106022319	4.9586	leukocyte immunoglobulin-like receptor subfamily A member 6
CUNHXorf65	4.95601	chromosome unknown CXorf65 homolog
Lax1	4.95506	lymphocyte transmembrane adaptor 1
Fgg	4.94649	fibrinogen gamma chain
LOC101823249	4.93862	H-2 class I histocompatibility antigen, L-D alpha chain
LOC121140656	4.93779	uncharacterized LOC121140656
Neurl3	4.93475	neuralized E3 ubiquitin protein ligase 3
Il2ra	4.93107	interleukin 2 receptor subunit alpha
Ccr2	4.9305	C-C motif chemokine receptor 2
Slamf1	4.92882	signaling lymphocytic activation molecule family member 1
LOC110339871	4.92562	H-2 class II histocompatibility antigen, E-S beta chain-like
LOC101834602	4.92494	H-2 class II histocompatibility antigen, A-U alpha chain
Spata21	4.92475	spermatogenesis associated 21
LOC106021992	4.91528	2'-5'-oligoadenylate synthase 1A
LOC121138671	4.91143	putative protein FAM90A26
LOC121139878	4.90387	uncharacterized LOC121139878
Cd74	4.90087	CD74 molecule
LOC121135905	4.89755	uncharacterized LOC121135905
Tap1	4.8971	transporter 1, ATP binding cassette subfamily B member
P2ry10	4.8819	P2Y receptor family member 10
LOC101833788	4.87313	guanylate-binding protein 1
LOC121141307	4.86426	immunity-related GTPase family M protein 1-like
Tm4sf19	4.85399	transmembrane 4 L six family member 19
Irf1	4.85206	interferon regulatory factor 1
St14	4.84494	ST14 transmembrane serine protease matriptase
LOC121137110	4.83693	uncharacterized LOC121137110
LOC101833018	4.82486	TLR adapter interacting with SLC15A4 on the lysosome
Clec4e	4.82463	C-type lectin domain family 4 member E
LOC106021601	4.82121	immunoglobulin kappa variable 1-6-like
LOC101832301	4.82079	2'-5'-oligoadenylate synthase 1A
Zbtb32	4.81939	zinc finger and BTB domain containing 32
Cd40lg	4.81724	CD40 ligand
F2rl2	4.81613	coagulation factor II thrombin receptor like 2
Lsp1	4.80817	lymphocyte specific protein 1
Rtp4	4.80396	receptor transporter protein 4
LOC121138339	4.80271	RT1 class I histocompatibility antigen, AA alpha chain-like
LOC101840585	4.80224	nuclear autoantigen Sp-100
LOC110341036	4.79355	uncharacterized LOC110341036
Rnase9	4.79316	ribonuclease A family member 9 (inactive)
LOC110343678	4.79179	uncharacterized LOC110343678
LOC121138543	4.79162	GTPase IMAP family member 7-like
LOC101843190	4.78158	signal-regulatory protein beta-1
LOC110342764	4.77606	uncharacterized LOC110342764
LOC121137749	4.76296	T cell receptor beta variable 13-like
Siglec1	4.75322	sialic acid binding Ig like lectin 1
Nupr1	4.74768	nuclear protein 1, transcriptional regulator
Il31ra	4.74327	interleukin 31 receptor A
Rhoh	4.74256	ras homolog family member H
Traf1	4.74148	TNF receptor associated factor 1
LOC121133481	4.73754	uncharacterized LOC121133481
LOC121138589	4.73548	uncharacterized LOC121138589
LOC101834270	4.73476	selectin P
Btnl2	4.7262	butyrophilin like 2
Cd7	4.72218	CD7 molecule
LOC110341537	4.72028	uncharacterized LOC110341537
LOC121135084	4.69941	uncharacterized LOC121135084
Samd9	4.69836	sterile alpha motif domain containing 9
LOC121140560	4.69667	uncharacterized LOC121140560
LOC121141994	4.68958	uncharacterized LOC121141994
LOC101833852	4.66738	tyrosine-protein kinase ZAP-70
Ltb	4.66377	lymphotoxin beta
LOC110343780	4.65442	uncharacterized LOC110343780
Rnase6	4.64025	ribonuclease A family member k6
LOC101839905	4.63832	Ig heavy chain V region 441-like
Slc11a1	4.634	solute carrier family 11 member 1
Pdcd1	4.63194	programmed cell death 1
LOC110341930	4.63006	uncharacterized LOC110341930
Sh2d1a	4.62776	SH2 domain containing 1A
LOC121141088	4.62587	uncharacterized LOC121141088
LOC110342990	4.6221	uncharacterized LOC110342990
Bcl2a1	4.61497	BCL2 related protein A1
LOC101831377	4.60057	H-2 class I histocompatibility antigen, Q10 alpha chain
Lgals9	4.59303	galectin 9
LOC101838193	4.58984	interferon-inducible GTPase 1
LOC121138993	4.57724	uncharacterized LOC121138993
LOC110339725	4.57317	H-2 class II histocompatibility antigen, E-D beta chain-like
LOC121134332	4.56883	uncharacterized LOC121134332
LOC121139220	4.56294	uncharacterized LOC121139220
LOC101823305	4.56178	olfactory receptor 6N1
LOC106021006	4.55952	interferon alpha-inducible protein 27-like protein 2A
LOC101827079	4.54255	zona pellucida sperm-binding protein 3 receptor-like
Il1b	4.54151	interleukin 1 beta
LOC110343479	4.54126	uncharacterized LOC110343479
Cd96	4.53708	CD96 molecule
C2	4.53385	complement C2
LOC121143645	4.52952	uncharacterized LOC121143645
LOC101827642	4.52436	uncharacterized LOC101827642
LOC101834882	4.52012	C-X-C motif chemokine 2
LOC121137748	4.51673	T-cell receptor beta chain V region LB2-like
Herc6	4.50712	HECT and RLD domain containing E3 ubiquitin protein ligase family member 6
Slfn11	4.49354	schlafen family member 11
LOC110343383	4.47579	probable non-functional T cell receptor beta variable 23-1
LOC110343534	4.47371	leukocyte-associated immunoglobulin-like receptor 2
Batf3	4.4702	basic leucine zipper ATF-like transcription factor 3
Ifi35	4.46747	interferon induced protein 35
Adam8	4.45492	ADAM metallopeptidase domain 8
LOC121138515	4.44354	sterile alpha motif domain-containing protein 9-like
Ccr7	4.43119	C-C motif chemokine receptor 7
CUNH19orf84	4.4295	chromosome unknown C19orf84 homolog
LOC101837127	4.4282	HLA class II histocompatibility antigen, DO alpha chain
Sting1	4.41961	stimulator of interferon response cGAMP interactor 1
LOC121134329	4.41931	H-2 class I histocompatibility antigen, Q10 alpha chain-like
Lgals3bp	4.41437	galectin 3 binding protein
LOC101843017	4.41244	serpin B6-like
LOC110343132	4.40804	uncharacterized LOC110343132
LOC110341260	4.40281	uncharacterized LOC110341260
LOC121138587	4.39828	H-2 class I histocompatibility antigen, alpha chain-like
Dhx58	4.39803	DExH-box helicase 58
LOC101825959	4.39661	membrane-spanning 4-domains subfamily A member 12
Tnfrsf14	4.39314	TNF receptor superfamily member 14
LOC101829278	4.36408	phospholipid scramblase 2
LOC101833243	4.3624	dimethylaniline monooxygenase [N-oxide-forming] 3
LOC121143668	4.35011	uncharacterized LOC121143668
Adipoq	4.34816	adiponectin, C1Q and collagen domain containing
Il12b	4.34022	interleukin 12B
LOC101841250	4.33004	L-lactate dehydrogenase C chain
Tbx21	4.32767	T-box transcription factor 21
LOC106020873	4.32413	tumor necrosis factor receptor superfamily member 26
Gcnt3	4.3225	glucosaminyl (N-acetyl) transferase 3, mucin type
LOC101827899	4.3195	NKG2-D type II integral membrane protein
Ptpn22	4.31794	protein tyrosine phosphatase non-receptor type 22
LOC106021460	4.31628	uncharacterized LOC106021460
Adgrg5	4.31451	adhesion G protein-coupled receptor G5
LOC101842286	4.31247	T cell receptor beta variable 16-like
LOC101837226	4.30722	immunity-related GTPase family M protein 1
LOC101825710	4.30306	baculoviral IAP repeat-containing protein 1b-like
Msr1	4.30013	macrophage scavenger receptor 1
LOC110340633	4.29583	uncharacterized LOC110340633
Atf3	4.29081	activating transcription factor 3
Tfec	4.28067	transcription factor EC
LOC101839072	4.27863	integrin alpha-D
Ifnb1	4.27395	interferon beta 1
LOC121133471	4.27007	uncharacterized LOC121133471
Il21	4.26283	interleukin 21
Cd226	4.25896	CD226 molecule
LOC110343803	4.25523	T cell receptor alpha variable 26-2-like
LOC106022691	4.25316	H-2 class I histocompatibility antigen, alpha chain-like
LOC110342725	4.24444	uncharacterized LOC110342725
LOC121132852	4.23963	uncharacterized LOC121132852
LOC101825174	4.23544	membrane-spanning 4-domains subfamily A member 4A
Gpr84	4.23433	G protein-coupled receptor 84
Zmynd15	4.23315	zinc finger MYND-type containing 15
LOC101823152	4.22883	leukocyte immunoglobulin-like receptor subfamily A member 6
Kynu	4.22635	kynureninase
Lck	4.21564	LCK proto-oncogene, Src family tyrosine kinase
Nmi	4.20581	N-myc and STAT interactor
Ccrl2	4.19599	C-C motif chemokine receptor like 2
LOC101840043	4.18622	nuclear body protein SP140-like protein
Gna15	4.18562	G protein subunit alpha 15
Piwil3	4.18322	piwi like RNA-mediated gene silencing 3
LOC110342381	4.17759	uncharacterized LOC110342381
Uba7	4.17276	ubiquitin like modifier activating enzyme 7
Il33	4.16271	interleukin 33
Samsn1	4.15172	SAM domain, SH3 domain and nuclear localization signals 1
Socs1	4.14859	suppressor of cytokine signaling 1
Epsti1	4.13751	epithelial stromal interaction 1
LOC101843608	4.1362	C-C motif chemokine 6
LOC110343282	4.13448	uncharacterized LOC110343282
Marco	4.1341	macrophage receptor with collagenous structure
Mmp25	4.12559	matrix metallopeptidase 25
LOC101841159	4.11691	leukocyte immunoglobulin-like receptor subfamily A member 6
Cd79a	4.11181	CD79a molecule
LOC121138374	4.10867	sterile alpha motif domain-containing protein 9-like
Kremen2	4.10689	kringle containing transmembrane protein 2
Tk1	4.10461	thymidine kinase 1
Slamf6	4.10414	SLAM family member 6
Cxcl13	4.09517	C-X-C motif chemokine ligand 13
Xaf1	4.07823	XIAP associated factor 1
LOC101841100	4.07804	uncharacterized LOC101841100
LOC101823730	4.07456	probable G-protein coupled receptor 141
Mlkl	4.07411	mixed lineage kinase domain like pseudokinase
Bst2	4.07324	bone marrow stromal cell antigen 2
Ddx58	4.07283	DExD/H-box helicase 58
LOC101831695	4.06901	guanylate-binding protein 4
Sdc1	4.06394	syndecan 1
Ncf2	4.06102	neutrophil cytosolic factor 2
Myo1g	4.06031	myosin IG
LOC121134510	4.05705	antileukoproteinase-like
Cd19	4.04953	CD19 molecule
LOC101823352	4.04472	tripartite motif-containing protein 30A-like
Gpr174	4.04457	G protein-coupled receptor 174
LOC121138340	4.04052	uncharacterized LOC121138340
LOC121143875	4.01481	phospholipase A2, membrane associated-like
Itgal	4.01415	integrin subunit alpha L
Sftpd	4.01036	surfactant protein D
LOC121133564	4.01019	uncharacterized LOC121133564
LOC101840863	4.00342	interferon-induced transmembrane protein 3
Cd48	3.98586	CD48 molecule
Il6	3.97907	interleukin 6
Fcgr1a	3.97892	Fc fragment of IgG receptor Ia
Tigit	3.96984	T cell immunoreceptor with Ig and ITIM domains
Pclaf	3.96965	PCNA clamp associated factor
LOC121143924	3.95762	uncharacterized LOC121143924
LOC121136665	3.95239	uncharacterized LOC121136665
Serping1	3.94968	serpin family G member 1
Cd3d	3.94718	CD3d molecule
Rnase10	3.94668	ribonuclease A family member 10 (inactive)
Calhm6	3.94399	calcium homeostasis modulator family member 6
LOC101828423	3.94012	killer cell lectin-like receptor subfamily E member 1
LOC121134274	3.92523	uncharacterized LOC121134274
Lcn2	3.91967	lipocalin 2
LOC121140665	3.91833	uncharacterized LOC121140665
Sp110	3.9087	SP110 nuclear body protein
Slc15a3	3.90652	solute carrier family 15 member 3
Parp9	3.90252	poly(ADP-ribose) polymerase family member 9
LOC121138458	3.90031	H-2 class I histocompatibility antigen, alpha chain-like
Themis2	3.89629	thymocyte selection associated family member 2
LOC110343385	3.89394	T cell receptor beta variable 3-1-like
LOC121144489	3.88954	uncharacterized LOC121144489
LOC106022072	3.88744	uncharacterized LOC106022072
LOC110341391	3.88722	uncharacterized LOC110341391
Ccr8	3.88683	C-C motif chemokine receptor 8
Tap2	3.88486	transporter 2, ATP binding cassette subfamily B member
Cd274	3.87963	CD274 molecule
E2f8	3.87844	E2F transcription factor 8
LOC106020742	3.87197	serpin B9
Eif2ak2	3.8683	eukaryotic translation initiation factor 2 alpha kinase 2
Parp12	3.86284	poly(ADP-ribose) polymerase family member 12
Cd27	3.85286	CD27 molecule
Ms4a7	3.85284	membrane spanning 4-domains A7
Irf4	3.85194	interferon regulatory factor 4
LOC101844369	3.84501	immunoglobulin heavy variable 3-73-like
Csf3r	3.83495	colony stimulating factor 3 receptor
LOC101838715	3.83313	C-type lectin domain family 4 member D
LOC121144029	3.82961	tripartite motif-containing protein 30A-like
LOC101844521	3.82699	class II histocompatibility antigen, M beta 1 chain
LOC121134331	3.8245	uncharacterized LOC121134331
LOC121140822	3.82297	uncharacterized LOC121140822
LOC110340353	3.80969	uncharacterized LOC110340353
LOC121135910	3.80902	H-2 class I histocompatibility antigen, alpha chain-like
LOC121133507	3.80726	acrosomal protein SP-10-like
Enpp3	3.80279	ectonucleotide pyrophosphatase/phosphodiesterase 3
LOC121138823	3.79787	uncharacterized LOC121138823
LOC121134333	3.79553	uncharacterized LOC121134333
LOC106022329	3.7952	leukocyte immunoglobulin-like receptor subfamily A member 5
Rab19	3.79499	RAB19, member RAS oncogene family
CUNH1orf162	3.79135	chromosome unknown C1orf162 homolog
Bcl3	3.78656	BCL3 transcription coactivator
Tyms	3.78197	thymidylate synthetase
Asf1b	3.7767	anti-silencing function 1B histone chaperone
Fyb1	3.7625	FYN binding protein 1
Cd8b	3.7619	CD8b molecule
Fxyd2	3.75781	FXYD domain containing ion transport regulator 2
LOC110343543	3.75489	leukocyte immunoglobulin-like receptor subfamily B member 3
Sh2d1b	3.73097	SH2 domain containing 1B
LOC101822857	3.73005	schlafen family member 12-like
LOC110342145	3.72324	uncharacterized LOC110342145
Prf1	3.71155	perforin 1
Mki67	3.70442	marker of proliferation Ki-67
LOC101842094	3.69538	Fc receptor-like protein 1
Cd160	3.69483	CD160 molecule
Spdl1	3.69457	spindle apparatus coiled-coil protein 1
Hcls1	3.68821	hematopoietic cell-specific Lyn substrate 1
LOC121141239	3.68622	uncharacterized LOC121141239
C6	3.68276	complement C6
Rnf213	3.67966	ring finger protein 213
LOC121136603	3.66905	Ig kappa chain V-II region 26-10-like
LOC121142690	3.66423	uncharacterized LOC121142690
Sgo1	3.66322	shugoshin 1
Tmem176b	3.66308	transmembrane protein 176B
C4a	3.65502	complement C4A (Rodgers blood group)
Hck	3.64275	HCK proto-oncogene, Src family tyrosine kinase
Rac2	3.63803	Rac family small GTPase 2
LOC106021478	3.62399	uncharacterized LOC106021478
Rad51	3.62046	RAD51 recombinase
Tnfsf13b	3.61119	TNF superfamily member 13b
LOC101823880	3.60138	C-type lectin domain family 7 member A
Batf2	3.5969	basic leucine zipper ATF-like transcription factor 2
Aurkb	3.59458	aurora kinase B
Treml2	3.59231	triggering receptor expressed on myeloid cells like 2
LOC121141310	3.58654	uncharacterized LOC121141310
LOC121134234	3.5835	uncharacterized LOC121134234
Xdh	3.58265	xanthine dehydrogenase
LOC110340130	3.5805	uncharacterized LOC110340130
Gpr132	3.57549	G protein-coupled receptor 132
LOC101831692	3.57338	lysozyme C-2-like
LOC121141040	3.56576	small nucleolar RNA SNORD125
Rhbdf2	3.55636	rhomboid 5 homolog 2
Matn1	3.55443	matrilin 1
Hcar2	3.55155	hydroxycarboxylic acid receptor 2
Lif	3.54378	LIF interleukin 6 family cytokine
LOC101828435	3.53807	caspase-12-like
LOC101831787	3.53181	chloride channel protein ClC-Kb
LOC110343217	3.5316	uncharacterized LOC110343217
LOC121139971	3.52929	uncharacterized LOC121139971
LOC106020915	3.5186	NACHT, LRR and PYD domains-containing protein 1a-like
LOC121137777	3.51735	uncharacterized LOC121137777
Adm2	3.51308	adrenomedullin 2
Irf9	3.51132	interferon regulatory factor 9
LOC110341156	3.50509	uncharacterized LOC110341156
Gpr31	3.49589	G protein-coupled receptor 31
Foxp3	3.49493	forkhead box P3
Gsdmb	3.48081	gasdermin B
LOC121143934	3.47849	uncharacterized LOC121143934
Lat	3.47727	linker for activation of T cells
Bcl2l14	3.47329	BCL2 like 14
LOC121133115	3.4659	uncharacterized LOC121133115
LOC110342979	3.4641	uncharacterized LOC110342979
Padi3	3.45778	peptidyl arginine deiminase 3
Samd9l	3.45026	sterile alpha motif domain containing 9 like
LOC106023121	3.45005	H-2 class I histocompatibility antigen, Q10 alpha chain-like
LOC121142957	3.43982	apolipoprotein L3-like
LOC121144017	3.43979	uncharacterized LOC121144017
LOC101837418	3.43976	gamma-crystallin D
LOC121142324	3.4383	uncharacterized LOC121142324
Cdc6	3.43539	cell division cycle 6
LOC121138757	3.43023	uncharacterized LOC121138757
Sbk3	3.4294	SH3 domain binding kinase family member 3
Drd4	3.42764	dopamine receptor D4
LOC121140247	3.42674	uncharacterized LOC121140247
Ccl22	3.42375	C-C motif chemokine ligand 22
LOC121134670	3.42327	uncharacterized LOC121134670
Tmem176a	3.42252	transmembrane protein 176A
LOC121136836	3.41888	uncharacterized LOC121136836
LOC101836439	3.41251	secreted and transmembrane protein 1A
LOC110339236	3.40782	uncharacterized LOC110339236
Fbxo39	3.40649	F-box protein 39
LOC101832429	3.40543	H-2 class I histocompatibility antigen, Q9 alpha chain
Pik3ap1	3.40478	phosphoinositide-3-kinase adaptor protein 1
LOC121140601	3.40318	small nucleolar RNA SNORD17
Lat2	3.39593	linker for activation of T cells family member 2
LOC110341071	3.38516	uncharacterized LOC110341071
Fosl1	3.38091	FOS like 1, AP-1 transcription factor subunit
LOC121142717	3.37599	uncharacterized LOC121142717
C1r	3.37366	complement C1r
LOC121133665	3.37361	uncharacterized LOC121133665
Top2a	3.36808	DNA topoisomerase II alpha
Helz2	3.36447	helicase with zinc finger 2
LOC101827806	3.36021	toll-like receptor 13
LOC101823425	3.35991	killer cell lectin-like receptor subfamily B member 1F
Gfi1	3.35421	growth factor independent 1 transcriptional repressor
Lyz	3.35282	lysozyme
Elf4	3.35022	E74 like ETS transcription factor 4
LOC101835167	3.34974	resistin-like alpha
LOC110341301	3.3449	uncharacterized LOC110341301
Myo1f	3.34408	myosin IF
Ikbke	3.34182	inhibitor of nuclear factor kappa B kinase subunit epsilon
Ptx3	3.33766	pentraxin 3
LOC101843909	3.33682	apoptosis-associated speck-like protein containing a CARD
LOC101835939	3.33298	T-cell receptor gamma chain C region 5/10-13
Lpxn	3.32001	leupaxin
LOC110342040	3.31919	uncharacterized LOC110342040
Bub1b	3.3173	BUB1 mitotic checkpoint serine/threonine kinase B
Mcoln2	3.3158	mucolipin TRP cation channel 2
Pik3r5	3.31353	phosphoinositide-3-kinase regulatory subunit 5
Gdf15	3.31026	growth differentiation factor 15
LOC106022907	3.30885	uncharacterized LOC106022907
LOC110340984	3.30853	phenazine biosynthesis-like domain-containing protein 1
LOC121143115	3.30827	uncharacterized LOC121143115
Nlrp3	3.30824	NLR family pyrin domain containing 3
Arl11	3.30511	ADP ribosylation factor like GTPase 11
Ly86	3.30036	lymphocyte antigen 86
LOC101822574	3.29732	cytochrome b-245 light chain
Tp53tg5	3.29156	TP53 target 5
LOC101832871	3.28769	signal-regulatory protein beta-1
LOC101832695	3.28717	H-2 class I histocompatibility antigen, D-37 alpha chain
Hp	3.28075	haptoglobin
Ctsh	3.27975	cathepsin H
LOC110339332	3.27665	uncharacterized LOC110339332
LOC101833290	3.27294	multidrug resistance protein 2
Parp10	3.27023	poly(ADP-ribose) polymerase family member 10
LOC110341392	3.26894	uncharacterized LOC110341392
LOC101844629	3.26607	polyunsaturated fatty acid lipoxygenase ALOX12
Il10ra	3.26123	interleukin 10 receptor subunit alpha
Tnfrsf13b	3.25013	TNF receptor superfamily member 13B
LOC110341459	3.24438	uncharacterized LOC110341459
Cxcl16	3.24288	C-X-C motif chemokine ligand 16
LOC101833790	3.2345	C-C chemokine receptor type 5
Tnfaip2	3.23266	TNF alpha induced protein 2
Tspan32	3.23031	tetraspanin 32
LOC101836430	3.2249	L-amino-acid oxidase
Plbd1	3.22203	phospholipase B domain containing 1
LOC121141747	3.22175	uncharacterized LOC121141747
Socs3	3.22137	suppressor of cytokine signaling 3
LOC110343676	3.21996	H-2 class I histocompatibility antigen, L-D alpha chain-like
Pimreg	3.21826	PICALM interacting mitotic regulator
Trim21	3.21764	tripartite motif containing 21
LOC110342736	3.2151	uncharacterized LOC110342736
Sfn	3.2118	stratifin
LOC121141545	3.21166	uncharacterized LOC121141545
Ptpn18	3.21102	protein tyrosine phosphatase non-receptor type 18
LOC101837048	3.21079	NACHT, LRR and PYD domains-containing protein 1a
LOC121135172	3.207	uncharacterized LOC121135172
Gmfg	3.20565	glia maturation factor gamma
Ripk3	3.20295	receptor interacting serine/threonine kinase 3
Cdca5	3.20184	cell division cycle associated 5
LOC121137872	3.19578	uncharacterized LOC121137872
Ms4a1	3.19466	membrane spanning 4-domains A1
Psd4	3.1937	pleckstrin and Sec7 domain containing 4
Tnip3	3.19025	TNFAIP3 interacting protein 3
Ube2c	3.18928	ubiquitin conjugating enzyme E2 C
Card14	3.18246	caspase recruitment domain family member 14
Parvg	3.18207	parvin gamma
LOC101829237	3.18052	natural cytotoxicity triggering receptor 1
CUNH19orf38	3.17646	chromosome unknown C19orf38 homolog
Ifih1	3.17301	interferon induced with helicase C domain 1
LOC101840844	3.1715	transmembrane immune signaling adaptor TYROBP
Melk	3.16755	maternal embryonic leucine zipper kinase
LOC106021008	3.16368	Ig mu chain C region-like
Tbc1d10c	3.16312	TBC1 domain family member 10C
Spi1	3.15964	Spi-1 proto-oncogene
Was	3.15826	WASP actin nucleation promoting factor
LOC101837799	3.14712	guanylate-binding protein 6
LOC121138930	3.14595	uncharacterized LOC121138930
Pck1	3.14385	phosphoenolpyruvate carboxykinase 1
LOC121141901	3.13723	melanocortin 2 receptor accessory protein
LOC121133057	3.1372	uncharacterized LOC121133057
Tnfrsf18	3.13485	TNF receptor superfamily member 18
LOC101831799	3.1321	macrophage-expressed gene 1 protein
LOC121143938	3.1297	uncharacterized LOC121143938
Acp5	3.12815	acid phosphatase 5, tartrate resistant
LOC121139353	3.12777	uncharacterized LOC121139353
LOC101841055	3.12481	trophinin associated protein
Parp3	3.12242	poly(ADP-ribose) polymerase family member 3
Tnf	3.11799	tumor necrosis factor
Trim25	3.10501	tripartite motif containing 25
Traf3ip3	3.10428	TRAF3 interacting protein 3
Arhgap30	3.10121	Rho GTPase activating protein 30
Irf8	3.09944	interferon regulatory factor 8
Cd22	3.09824	CD22 molecule
Il4r	3.09487	interleukin 4 receptor
LOC106022538	3.0919	uncharacterized LOC106022538
LOC121136751	3.09042	uncharacterized LOC121136751
LOC106022108	3.08201	uncharacterized LOC106022108
Cd68	3.07109	CD68 molecule
LOC101833858	3.07028	caspase-1
LOC101827366	3.06881	T-cell-interacting, activating receptor on myeloid cells protein 1
Glipr2	3.06574	GLI pathogenesis related 2
LOC101823081	3.06537	tripartite motif-containing protein 30A
Uhrf1	3.05411	ubiquitin like with PHD and ring finger domains 1
B2m	3.04748	beta-2-microglobulin
Ido1	3.04702	indoleamine 2,3-dioxygenase 1
Ptprc	3.04499	protein tyrosine phosphatase receptor type C
LOC110340161	3.04277	C-type lectin domain family 4 member A
Cd300lf	3.03909	CD300 molecule like family member f
Stat1	3.03489	signal transducer and activator of transcription 1
LOC101833568	3.02898	interferon-induced very large GTPase 1-like
Clec4f	3.02867	C-type lectin domain family 4 member F
LOC101834765	3.02609	C-C chemokine receptor type 1
LOC101835218	3.01745	GTPase IMAP family member 9
Dram1	3.00811	DNA damage regulated autophagy modulator 1
Stat2	3.00232	signal transducer and activator of transcription 2
LOC110340368	3.0001	colony stimulating factor 2 receptor subunit beta
LOC121143608	2.99442	uncharacterized LOC121143608
LOC101841495	2.99194	leukocyte immunoglobulin-like receptor subfamily A member 5
LOC101838220	2.9902	T-cell immunoglobulin and mucin domain-containing protein 4
Tgm2	2.97752	transglutaminase 2
Fpr1	2.97675	formyl peptide receptor 1
LOC101839133	2.9754	eotaxin
LOC110340611	2.97456	uncharacterized LOC110340611
Plek	2.97364	pleckstrin
Cebpd	2.97087	CCAAT enhancer binding protein delta
Ifi30	2.97024	IFI30 lysosomal thiol reductase
Gimap4	2.96926	GTPase, IMAP family member 4
Ncf1	2.96925	neutrophil cytosolic factor 1
Nlrc4	2.96836	NLR family CARD domain containing 4
Samhd1	2.96536	SAM and HD domain containing deoxynucleoside triphosphate triphosphohydrolase 1
Knstrn	2.96428	kinetochore localized astrin (SPAG5) binding protein
Lcp2	2.96051	lymphocyte cytosolic protein 2
LOC110341227	2.95745	uncharacterized LOC110341227
Fcer1g	2.95633	Fc fragment of IgE receptor Ig
Kif20b	2.95444	kinesin family member 20B
LOC121138069	2.95124	protein FAM90A27P-like
Steap4	2.95112	STEAP4 metalloreductase
LOC101824440	2.94837	interleukin 18 binding protein
LOC110342650	2.94809	nuclear receptor coactivator 5-like
C1qa	2.94731	complement C1q A chain
Lst1	2.94617	leukocyte specific transcript 1
Cxcr5	2.94208	C-X-C motif chemokine receptor 5
LOC101826335	2.92859	saoe class I histocompatibility antigen, A alpha chain
Tespa1	2.92764	thymocyte expressed, positive selection associated 1
LOC110341061	2.92364	uncharacterized LOC110341061
Rbm43	2.92292	RNA binding motif protein 43
Aif1	2.92001	allograft inflammatory factor 1
Prss16	2.91238	serine protease 16
Osm	2.90633	oncostatin M
Tgm1	2.90158	transglutaminase 1
Gpsm3	2.90148	G protein signaling modulator 3
Ptpn6	2.89938	protein tyrosine phosphatase non-receptor type 6
Serpinb1	2.89916	serpin family B member 1
Orm1	2.89781	orosomucoid 1
Kifc1	2.89752	kinesin family member C1
LOC121139263	2.89624	interferon alpha-inducible protein 27, mitochondrial-like
LOC121140890	2.89498	endogenous retrovirus group K member 25 Env polyprotein-like
LOC110342346	2.89238	uncharacterized LOC110342346
Fcrla	2.89152	Fc receptor like A
Ccnb1	2.89133	cyclin B1
LOC101834491	2.88983	cytochrome b-245 heavy chain
LOC121140337	2.88747	uncharacterized LOC121140337
Ccnb2	2.88352	cyclin B2
Ctss	2.88201	cathepsin S
LOC121139217	2.87677	Ig gamma-2A chain C region, membrane-bound form-like
Arhgef39	2.876	Rho guanine nucleotide exchange factor 39
LOC110343418	2.87394	uncharacterized LOC110343418
Lcp1	2.87306	lymphocyte cytosolic protein 1
Tnfrsf13c	2.86998	TNF receptor superfamily member 13C
LOC101844787	2.86241	class II histocompatibility antigen, M alpha chain
Grap2	2.86024	GRB2 related adaptor protein 2
Kif23	2.8579	kinesin family member 23
Napsa	2.84835	napsin A aspartic peptidase
Ctsk	2.84811	cathepsin K
LOC101827398	2.84571	cytohesin 1 interacting protein
Clec12a	2.84549	C-type lectin domain family 12 member A
LOC121142351	2.84105	uncharacterized LOC121142351
Trim69	2.84016	tripartite motif containing 69
Cd37	2.82876	CD37 molecule
Ikzf3	2.82519	IKAROS family zinc finger 3
S100a11	2.82177	S100 calcium binding protein A11
Ch25h	2.81908	cholesterol 25-hydroxylase
Gsdmd	2.81778	gasdermin D
LOC106021464	2.8132	interferon-induced transmembrane protein 1
Cd5	2.81295	CD5 molecule
Pgghg	2.80986	protein-glucosylgalactosylhydroxylysine glucosidase
Milr1	2.80941	mast cell immunoglobulin like receptor 1
C1qtnf6	2.80905	C1q and TNF related 6
Il7	2.80521	interleukin 7
Vav1	2.80355	vav guanine nucleotide exchange factor 1
Irf5	2.79951	interferon regulatory factor 5
LOC110340354	2.79916	uncharacterized LOC110340354
LOC121133191	2.79564	uncharacterized LOC121133191
Ccdc200	2.78383	coiled-coil domain containing 200
Pml	2.78337	PML nuclear body scaffold
LOC121139695	2.78303	uncharacterized LOC121139695
LOC110340989	2.78256	uncharacterized LOC110340989
Npl	2.77391	N-acetylneuraminate pyruvate lyase
Ncf4	2.77356	neutrophil cytosolic factor 4
Esco2	2.76219	establishment of sister chromatid cohesion N-acetyltransferase 2
C1qb	2.74925	complement C1q B chain
LOC121132853	2.74646	uncharacterized LOC121132853
LOC121141439	2.74495	schlafen family member 12-like
LOC101842172	2.74112	actin-related protein 2/3 complex subunit 1B-like
LOC101827663	2.7374	CMRF35-like molecule 5
Rasal3	2.73264	RAS protein activator like 3
LOC101833162	2.72964	interferon-inducible GTPase 1-like
Nlrp6	2.72676	NLR family pyrin domain containing 6
Gpnmb	2.72391	glycoprotein nmb
Arhgap9	2.72345	Rho GTPase activating protein 9
Gsdma	2.71811	gasdermin A
LOC121139754	2.71563	killer cell lectin-like receptor subfamily I member 1
LOC101822614	2.71395	leukocyte-associated immunoglobulin-like receptor 1
Trarg1	2.71323	trafficking regulator of GLUT4 (SLC2A4) 1
Fermt3	2.71064	FERM domain containing kindlin 3
Depdc1	2.70957	DEP domain containing 1
LOC101841539	2.70908	3-alpha-hydroxysteroid dehydrogenase
LOC110339749	2.70726	leukocyte immunoglobulin-like receptor subfamily A member 6
LOC121134268	2.70707	uncharacterized LOC121134268
Faslg	2.7043	Fas ligand
Snx20	2.69931	sorting nexin 20
Itgb2	2.69507	integrin subunit beta 2
Thbs1	2.69274	thrombospondin 1
LOC121133516	2.6924	uncharacterized LOC121133516
Tnfsf8	2.69213	TNF superfamily member 8
Cd44	2.68929	CD44 molecule (Indian blood group)
Prc1	2.68887	protein regulator of cytokinesis 1
S1pr4	2.68881	sphingosine-1-phosphate receptor 4
LOC101835748	2.68623	H-2 class I histocompatibility antigen, D-K alpha chain-like
Smc1b	2.66967	structural maintenance of chromosomes 1B
Hpgds	2.66788	hematopoietic prostaglandin D synthase
Gngt2	2.66597	G protein subunit gamma transducin 2
Upp1	2.66286	uridine phosphorylase 1
Baz1a	2.65642	bromodomain adjacent to zinc finger domain 1A
LOC101823391	2.65309	guanylate-binding protein 6
Dok2	2.64913	docking protein 2
Ucp2	2.64751	uncoupling protein 2
Spn	2.64717	sialophorin
Ripply3	2.64505	ripply transcriptional repressor 3
LOC121139262	2.6438	interferon alpha-inducible protein 27, mitochondrial-like
Neil3	2.64053	nei like DNA glycosylase 3
LOC101844412	2.63981	ceruloplasmin
LOC101834989	2.63653	interferon-inducible GTPase 1
Tnfaip8l2	2.63418	TNF alpha induced protein 8 like 2
Itih1	2.63381	inter-alpha-trypsin inhibitor heavy chain 1
Stx19	2.63343	syntaxin 19
Cyth4	2.6327	cytohesin 4
LOC101831914	2.63014	RT1 class I histocompatibility antigen, AA alpha chain-like
C1qc	2.61819	complement C1q C chain
Elf3	2.61722	E74 like ETS transcription factor 3
LOC121137769	2.61653	T cell receptor beta variable 13-like
Stx11	2.61411	syntaxin 11
Unc93b1	2.61162	unc-93 homolog B1, TLR signaling regulator
Kif14	2.60603	kinesin family member 14
LOC106022651	2.604	tripartite motif-containing protein 30A
LOC110342646	2.60243	uncharacterized LOC110342646
LOC110340657	2.5992	uncharacterized LOC110340657
LOC101835835	2.59203	serine protease inhibitor A3N-like
Syk	2.58663	spleen associated tyrosine kinase
LOC101827116	2.58601	killer cell lectin-like receptor subfamily I member 1
Cd300a	2.57446	CD300a molecule
Tifa	2.57133	TRAF interacting protein with forkhead associated domain
Sash3	2.5667	SAM and SH3 domain containing 3
Sgo2	2.56405	shugoshin 2
Fas	2.56241	Fas cell surface death receptor
LOC101844401	2.55553	adenosine receptor A3
Acap1	2.55372	ArfGAP with coiled-coil, ankyrin repeat and PH domains 1
LOC121144298	2.55115	T-cell ecto-ADP-ribosyltransferase 2-like
Mov10	2.55065	Mov10 RISC complex RNA helicase
Itk	2.54961	IL2 inducible T cell kinase
Tlr5	2.54846	toll like receptor 5
Podnl1	2.54768	podocan like 1
Nusap1	2.54585	nucleolar and spindle associated protein 1
Cmtm7	2.54388	CKLF like MARVEL transmembrane domain containing 7
Ccna2	2.53186	cyclin A2
LOC121136913	2.52626	killer cell lectin-like receptor subfamily B member 1A
LOC101829636	2.5227	uncharacterized LOC101829636
Cd40	2.52224	CD40 molecule
Tifab	2.52082	TIFA inhibitor
LOC101832694	2.51793	DNA dC->dU-editing enzyme APOBEC-3
Tlr7	2.51559	toll like receptor 7
LOC121139675	2.51407	uncharacterized LOC121139675
Atp8b4	2.51284	ATPase phospholipid transporting 8B4 (putative)
Angptl4	2.51135	angiopoietin like 4
Cd80	2.50576	CD80 molecule
LOC110339970	2.50419	uncharacterized LOC110339970
LOC121143316	2.50284	endogenous retrovirus group K member 19 Env polyprotein
Nuf2	2.49627	NUF2 component of NDC80 kinetochore complex
LOC121133161	2.49615	uncharacterized LOC121133161
Umodl1	2.49468	uromodulin like 1
C3	2.48993	complement C3
LOC110340162	2.48989	C-type lectin domain family 4 member A
Fcmr	2.48626	Fc fragment of IgM receptor
Gldn	2.48093	gliomedin
LOC110343137	2.48025	uncharacterized LOC110343137
Pram1	2.47948	PML-RARA regulated adaptor molecule 1
LOC121139260	2.47918	uncharacterized LOC121139260
Espl1	2.47701	extra spindle pole bodies like 1, separase
LOC101836701	2.4756	secreted and transmembrane protein 1b
LOC121137782	2.46733	uncharacterized LOC121137782
Mab21l3	2.46647	mab-21 like 3
LOC121143982	2.46568	uncharacterized LOC121143982
LOC101841890	2.46394	killer cell lectin-like receptor 2
Tgfb1	2.45796	transforming growth factor beta 1
LOC121144089	2.45703	uncharacterized LOC121144089
LOC110343673	2.45329	uncharacterized LOC110343673
Chi3l1	2.44686	chitinase 3 like 1
Zc3hav1	2.44381	zinc finger CCCH-type containing, antiviral 1
Iqgap3	2.443	IQ motif containing GTPase activating protein 3
LOC110342366	2.44082	uncharacterized LOC110342366
Slc37a2	2.44031	solute carrier family 37 member 2
LOC101827919	2.43984	CMRF-35-like molecule 4
Spc25	2.43809	SPC25 component of NDC80 kinetochore complex
Fgd2	2.43323	FYVE, RhoGEF and PH domain containing 2
Sell	2.4332	selectin L
Cd84	2.42819	CD84 molecule
Treml4	2.42796	triggering receptor expressed on myeloid cells like 4
LOC106020903	2.41581	NACHT, LRR and PYD domains-containing protein 1a-like
LOC101822922	2.41168	glial fibrillary acidic protein
Tubb6	2.40835	tubulin beta 6 class V
Arpc1b	2.4031	actin related protein 2/3 complex subunit 1B
Dock2	2.40193	dedicator of cytokinesis 2
Tmem140	2.40099	transmembrane protein 140
St6galnac1	2.39999	ST6 N-acetylgalactosaminide alpha-2,6-sialyltransferase 1
Tacc3	2.39143	transforming acidic coiled-coil containing protein 3
Alox5	2.3872	arachidonate 5-lipoxygenase
Blnk	2.38608	B cell linker
LOC101837664	2.38473	dipeptidase 2
Wars1	2.38326	tryptophanyl-tRNA synthetase 1
Prdm1	2.38123	PR/SET domain 1
Abi3	2.38117	ABI family member 3
LOC110340327	2.38102	uncharacterized LOC110340327
Cd101	2.37996	CD101 molecule
LOC121136978	2.37768	zinc finger protein 217-like
Zfp36	2.37127	ZFP36 ring finger protein
Pla1a	2.36894	phospholipase A1 member A
Casp7	2.36672	caspase 7
Lyn	2.36571	LYN proto-oncogene, Src family tyrosine kinase
LOC101823628	2.36494	tripartite motif-containing protein 34A-like
Ect2	2.36325	epithelial cell transforming 2
Rmi2	2.3621	RecQ mediated genome instability 2
Nodal	2.36159	nodal growth differentiation factor
Cysltr2	2.35966	cysteinyl leukotriene receptor 2
Il21r	2.3568	interleukin 21 receptor
Inpp5d	2.35667	inositol polyphosphate-5-phosphatase D
Cep55	2.35521	centrosomal protein 55
Clec4g	2.35419	C-type lectin domain family 4 member G
LOC101822541	2.34972	tripartite motif-containing protein 30A
Tmc8	2.34738	transmembrane channel like 8
Cd4	2.34261	CD4 molecule
LOC121140874	2.34228	growth-regulated alpha protein
LOC110342252	2.34126	uncharacterized LOC110342252
Otor	2.34096	otoraplin
Arhgap25	2.33664	Rho GTPase activating protein 25
Cmpk2	2.33555	cytidine/uridine monophosphate kinase 2
LOC110341605	2.33474	uncharacterized LOC110341605
Niban1	2.33304	niban apoptosis regulator 1
Nod1	2.32739	nucleotide binding oligomerization domain containing 1
Tmem106a	2.32434	transmembrane protein 106A
Mmp19	2.32083	matrix metallopeptidase 19
Tnfrsf9	2.32057	TNF receptor superfamily member 9
C7	2.31916	complement C7
LOC106022434	2.31888	CD209 antigen-like protein C
Ticam2	2.31793	toll like receptor adaptor molecule 2
Hvcn1	2.31623	hydrogen voltage gated channel 1
Tmem156	2.31524	transmembrane protein 156
CUNH16orf54	2.31001	chromosome unknown C16orf54 homolog
Stil	2.30918	STIL centriolar assembly protein
LOC101829214	2.30755	TAP binding protein
Pbk	2.3049	PDZ binding kinase
Dusp2	2.30332	dual specificity phosphatase 2
Sphk1	2.30076	sphingosine kinase 1
LOC121139677	2.29832	uncharacterized LOC121139677
A4galt	2.29483	alpha 1,4-galactosyltransferase (P blood group)
C1rl	2.28453	complement C1r subcomponent like
Tlr2	2.28367	toll like receptor 2
Fgr	2.28183	FGR proto-oncogene, Src family tyrosine kinase
LOC101844152	2.27736	actin-related protein 2/3 complex subunit 1B-like
Rpl3l	2.2737	ribosomal protein L3 like
Tmem171	2.26925	transmembrane protein 171
Eme1	2.26862	essential meiotic structure-specific endonuclease 1
LOC121136440	2.2629	endogenous retrovirus group K member 113 Env polyprotein-like
Pfkfb1	2.2605	6-phosphofructo-2-kinase/fructose-2,6-biphosphatase 1
Lipa	2.25808	lipase A, lysosomal acid type
LOC110339273	2.25363	uncharacterized LOC110339273
Icam1	2.25201	intercellular adhesion molecule 1
Pstpip1	2.2516	proline-serine-threonine phosphatase interacting protein 1
P2ry6	2.249	pyrimidinergic receptor P2Y6
Gpx1	2.24493	glutathione peroxidase 1
Glipr1	2.24109	GLI pathogenesis related 1
Tns4	2.23931	tensin 4
LOC121135311	2.23714	uncharacterized LOC121135311
LOC121137228	2.23519	uncharacterized LOC121137228
Plcg2	2.23274	phospholipase C gamma 2
Nuak2	2.23209	NUAK family kinase 2
Orc1	2.22623	origin recognition complex subunit 1
Ctsc	2.22259	cathepsin C
Emp3	2.2198	epithelial membrane protein 3
Ly96	2.21961	lymphocyte antigen 96
LOC121134266	2.21938	uncharacterized LOC121134266
Plaur	2.21434	plasminogen activator, urokinase receptor
Rarres1	2.21387	retinoic acid receptor responder 1
Rab20	2.21184	RAB20, member RAS oncogene family
Pilra	2.21071	paired immunoglobin like type 2 receptor alpha
Hpn	2.20971	hepsin
Psapl1	2.20784	prosaposin like 1
Cdk1	2.20543	cyclin dependent kinase 1
Ctsz	2.20334	cathepsin Z
Casp8	2.20287	caspase 8
LOC106022640	2.19762	GTPase IMAP family member 1
Ccdc88b	2.19411	coiled-coil domain containing 88B
Kif2c	2.18449	kinesin family member 2C
Dtx3l	2.18018	deltex E3 ubiquitin ligase 3L
Cd180	2.17932	CD180 molecule
LOC101834990	2.17645	guanylate cyclase soluble subunit beta-2
LOC121137542	2.17142	uncharacterized LOC121137542
Kif22	2.16876	kinesin family member 22
Ikzf1	2.15597	IKAROS family zinc finger 1
Tnfrsf1b	2.15568	TNF receptor superfamily member 1B
LOC101844703	2.15298	leukocyte immunoglobulin-like receptor subfamily B member 3
LOC101826995	2.15029	lipopolysaccharide binding protein
LOC106021112	2.1489	uncharacterized LOC106021112
LOC121135462	2.14786	trichohyalin-like
Prr11	2.13915	proline rich 11
Trim56	2.1387	tripartite motif containing 56
LOC101838408	2.13342	histone-lysine N-methyltransferase SETDB2
LOC110340572	2.13323	uncharacterized LOC110340572
Cenpa	2.12991	centromere protein A
Dapp1	2.12941	dual adaptor of phosphotyrosine and 3-phosphoinositides 1
Loxl4	2.1277	lysyl oxidase like 4
LOC101827462	2.12278	T-cell receptor alpha chain C region-like
Tgfbi	2.12254	transforming growth factor beta induced
Trex1	2.12215	three prime repair exonuclease 1
Aqp3	2.12117	aquaporin 3 (Gill blood group)
Stra6	2.11792	signaling receptor and transporter of retinol STRA6
Tnfaip3	2.1146	TNF alpha induced protein 3
LOC106020859	2.11338	uncharacterized LOC106020859
LOC106021758	2.10674	uncharacterized LOC106021758
Kcnn4	2.10526	potassium calcium-activated channel subfamily N member 4
Mitd1	2.10184	microtubule interacting and trafficking domain containing 1
Laptm5	2.10162	lysosomal protein transmembrane 5
Psmb10	2.10074	proteasome 20S subunit beta 10
Btk	2.09585	Bruton tyrosine kinase
Lgals1	2.09548	galectin 1
Irag2	2.09085	inositol 1,4,5-triphosphate receptor associated 2
LOC101827626	2.0889	V-set and transmembrane domain-containing protein 1
Cdca8	2.08805	cell division cycle associated 8
LOC110340613	2.08784	serine protease inhibitor A3N
LOC121134594	2.08728	uncharacterized LOC121134594
LOC110340393	2.08371	cytokine receptor common subunit beta-like
Mafb	2.08339	MAF bZIP transcription factor B
Cd6	2.08095	CD6 molecule
Nfkb2	2.07864	nuclear factor kappa B subunit 2
LOC121135461	2.07674	trichohyalin-like
Ptpn7	2.07665	protein tyrosine phosphatase non-receptor type 7
LOC106022641	2.07469	GTPase IMAP family member 3-like
Clnk	2.0743	cytokine dependent hematopoietic cell linker
Cd38	2.07306	CD38 molecule
Spp1	2.07254	secreted phosphoprotein 1
LOC121135159	2.07208	uncharacterized LOC121135159
LOC121132758	2.07017	uncharacterized LOC121132758
LOC101822968	2.06828	tumor necrosis factor receptor superfamily member 22
LOC121134342	2.06715	uncharacterized LOC121134342
LOC121143305	2.06446	uncharacterized LOC121143305
Cd72	2.06222	CD72 molecule
LOC106023256	2.05955	leukocyte immunoglobulin-like receptor subfamily B member 3
Capg	2.05742	capping actin protein, gelsolin like
Tcirg1	2.05574	T cell immune regulator 1, ATPase H+ transporting V0 subunit a3
LOC121137756	2.05254	GTPase IMAP family member 3-like
Pim1	2.05174	Pim-1 proto-oncogene, serine/threonine kinase
Relb	2.0502	RELB proto-oncogene, NF-kB subunit
Cd14	2.05011	CD14 molecule
Arhgap45	2.0484	Rho GTPase activating protein 45
Fanci	2.04775	FA complementation group I
LOC121140495	2.03718	uncharacterized LOC121140495
Adamts1	2.03453	ADAM metallopeptidase with thrombospondin type 1 motif 1
Ecm1	2.03422	extracellular matrix protein 1
Tlr1	2.03295	toll like receptor 1
LOC101841750	2.03168	T-cell receptor beta-1 chain C region-like
Aire	2.02899	autoimmune regulator
Clic1	2.02804	chloride intracellular channel 1
Kntc1	2.02776	kinetochore associated 1
LOC110341759	2.02438	uncharacterized LOC110341759
Rrm2	2.02298	ribonucleotide reductase regulatory subunit M2
Mcm10	2.02006	minichromosome maintenance 10 replication initiation factor
LOC101833978	2.01883	T cell activation RhoGTPase activating protein
Fgl2	2.01688	fibrinogen like 2
Zc3h12a	2.01445	zinc finger CCCH-type containing 12A
Tnfrsf4	2.01287	TNF receptor superfamily member 4
Maff	2.00659	MAF bZIP transcription factor F
LOC110340872	2.00628	uncharacterized LOC110340872
Nlrp12	2.0043	NLR family pyrin domain containing 12
Phyhd1	2.00235	phytanoyl-CoA dioxygenase domain containing 1
Rab38	2.00157	RAB38, member RAS oncogene family
Nfam1	1.99664	NFAT activating protein with ITAM motif 1
Ca13	1.99338	carbonic anhydrase 13
Ubash3a	1.99289	ubiquitin associated and SH3 domain containing A
LOC110339499	1.99241	uncharacterized LOC110339499
LOC101837660	1.9912	chymotrypsin-like elastase family member 1
Arid5a	1.99108	AT-rich interaction domain 5A
Alpk1	1.98955	alpha kinase 1
Itga2b	1.98146	integrin subunit alpha 2b
Mgam	1.97454	maltase-glucoamylase
Cdc20	1.97428	cell division cycle 20
LOC110341714	1.97029	uncharacterized LOC110341714
Tec	1.96963	tec protein tyrosine kinase
Wdfy4	1.96511	WDFY family member 4
Lair2	1.96356	leukocyte associated immunoglobulin like receptor 2
Pvrig	1.96279	PVR related immunoglobulin domain containing
Tnfsf10	1.96177	TNF superfamily member 10
Haao	1.95955	3-hydroxyanthranilate 3,4-dioxygenase
LOC101826240	1.95819	tripartite motif-containing protein 30A
Runx1	1.95704	RUNX family transcription factor 1
Myd88	1.95362	MYD88 innate immune signal transduction adaptor
LOC101840312	1.94838	mitotic spindle positioning
LOC101837919	1.9461	scavenger receptor cysteine-rich type 1 protein M130
Bak1	1.94341	BCL2 antagonist/killer 1
LOC121142877	1.93967	uncharacterized LOC121142877
LOC101830303	1.93852	C-type lectin domain family 2 member D11
LOC121136237	1.93436	uncharacterized LOC121136237
Slc17a9	1.93402	solute carrier family 17 member 9
LOC110339912	1.9268	baculoviral IAP repeat-containing protein 3
LOC106021146	1.92636	bolA-like protein 3
Tnfsf14	1.92549	TNF superfamily member 14
LOC101843539	1.92462	sialic acid-binding Ig-like lectin 5
LOC121144390	1.92443	uncharacterized LOC121144390
LOC121140854	1.92411	E3 ubiquitin-protein ligase RNF19B
Ada	1.92336	adenosine deaminase
C5ar1	1.9232	complement C5a receptor 1
LOC101822815	1.92072	tripartite motif-containing protein 30A
Il1r2	1.9195	interleukin 1 receptor type 2
LOC121133991	1.91666	paired immunoglobulin-like type 2 receptor beta-2
LOC101827999	1.91495	acylcarnitine hydrolase-like
Fkbp5	1.90989	FKBP prolyl isomerase 5
Ccdc69	1.90521	coiled-coil domain containing 69
Ckap2l	1.90431	cytoskeleton associated protein 2 like
Sla	1.90203	Src like adaptor
LOC101838013	1.89928	ficolin-2
LOC101826458	1.89634	interleukin 18 receptor accessory protein
LOC101835497	1.88992	lymphocyte antigen 6E-like
Themis	1.88842	thymocyte selection associated
Ptafr	1.87628	platelet activating factor receptor
Nqo2	1.87419	N-ribosyldihydronicotinamide:quinone reductase 2
Soat1	1.87085	sterol O-acyltransferase 1
Nek2	1.86739	NIMA related kinase 2
Myc	1.86579	MYC proto-oncogene, bHLH transcription factor
Dsn1	1.86152	DSN1 component of MIS12 kinetochore complex
LOC101836709	1.86131	probable G-protein coupled receptor 141
Pkd1l1	1.86041	polycystin 1 like 1, transient receptor potential channel interacting
Elane	1.85805	elastase, neutrophil expressed
LOC106022439	1.85374	CD209 antigen-like protein E
Ncaph	1.85341	non-SMC condensin I complex subunit H
Havcr2	1.8528	hepatitis A virus cellular receptor 2
Dock8	1.85076	dedicator of cytokinesis 8
LOC121141517	1.84946	uncharacterized LOC121141517
Zwint	1.84681	ZW10 interacting kinetochore protein
Tor3a	1.84553	torsin family 3 member A
LOC106021433	1.84527	cyclic GMP-AMP synthase
Pgf	1.84232	placental growth factor
LOC121140397	1.84225	uncharacterized LOC121140397
LOC101841093	1.83832	acylcarnitine hydrolase
Psme1	1.83602	proteasome activator subunit 1
LOC121143578	1.83599	uncharacterized LOC121143578
Nfkbiz	1.83585	NFKB inhibitor zeta
Cmklr1	1.8344	chemerin chemokine-like receptor 1
Enthd1	1.83059	ENTH domain containing 1
S1pr3	1.82992	sphingosine-1-phosphate receptor 3
Knl1	1.8299	kinetochore scaffold 1
Plcb2	1.82872	phospholipase C beta 2
LOC101830643	1.82805	phospholipase A and acyltransferase 3
LOC121135906	1.82621	uncharacterized LOC121135906
Dennd1c	1.82543	DENN domain containing 1C
Padi4	1.82236	peptidyl arginine deiminase 4
LOC121135368	1.81631	leukocyte immunoglobulin-like receptor subfamily A member 2
Kif20a	1.81507	kinesin family member 20A
Jak3	1.80604	Janus kinase 3
Sh3bp2	1.80492	SH3 domain binding protein 2
Cd79b	1.80407	CD79b molecule
Susd3	1.80356	sushi domain containing 3
Cnn2	1.8015	calponin 2
LOC106022495	1.80022	40S ribosomal protein S26-like
Dlgap5	1.7994	DLG associated protein 5
Dok3	1.7941	docking protein 3
LOC106023249	1.79275	uncharacterized LOC106023249
Cd53	1.79166	CD53 molecule
Cebpb	1.788	CCAAT enhancer binding protein beta
Cd86	1.78573	CD86 molecule
LOC110341677	1.78516	uncharacterized LOC110341677
C1s	1.78075	complement C1s
Lingo4	1.78029	leucine rich repeat and Ig domain containing 4
Ptges	1.78027	prostaglandin E synthase
Itgb7	1.77582	integrin subunit beta 7
LOC121135729	1.77498	uncharacterized LOC121135729
Rhbdl2	1.77316	rhomboid like 2
Ncapg	1.76773	non-SMC condensin I complex subunit G
LOC106022645	1.76722	H-2 class I histocompatibility antigen, D-P alpha chain-like
Anxa2	1.76477	annexin A2
Aim2	1.7647	absent in melanoma 2
Il18	1.7632	interleukin 18
LOC121134257	1.76211	uncharacterized LOC121134257
Klhl6	1.76085	kelch like family member 6
Sla2	1.75988	Src like adaptor 2
S100a2	1.75982	S100 calcium binding protein A2
LOC101833970	1.75922	major vault protein
LOC101840439	1.75822	mas-related G-protein coupled receptor member A
Birc5	1.7571	baculoviral IAP repeat containing 5
LOC106020755	1.75637	leukocyte immunoglobulin-like receptor subfamily B member 3A
LOC106020982	1.73571	Ig gamma-1 chain C region-like
LOC110340785	1.73206	uncharacterized LOC110340785
LOC121133160	1.73081	uncharacterized LOC121133160
Nckap1l	1.72937	NCK associated protein 1 like
LOC110341082	1.72595	uncharacterized LOC110341082
LOC121134536	1.72577	WAP four-disulfide core domain protein 10A-like
Polq	1.72395	DNA polymerase theta
P2rx1	1.71703	purinergic receptor P2X 1
Trem2	1.71659	triggering receptor expressed on myeloid cells 2
Clec5a	1.71488	C-type lectin domain containing 5A
LOC121133152	1.71417	uncharacterized LOC121133152
Map3k8	1.71239	mitogen-activated protein kinase kinase kinase 8
Cda	1.71184	cytidine deaminase
LOC106021201	1.70917	uncharacterized LOC106021201
Muc19	1.70835	mucin 19, oligomeric
LOC121134468	1.70741	uncharacterized LOC121134468
Sele	1.7071	selectin E
Sinhcaf	1.70462	SIN3-HDAC complex associated factor
Osmr	1.70196	oncostatin M receptor
LOC121137001	1.70182	uncharacterized LOC121137001
Gtse1	1.70022	G2 and S-phase expressed 1
Vim	1.69735	vimentin
Txk	1.69717	TXK tyrosine kinase
Cenpe	1.69715	centromere protein E
Nemp1	1.69664	nuclear envelope integral membrane protein 1
LOC121138074	1.69234	uncharacterized LOC121138074
Tspo	1.6801	translocator protein
Tent5c	1.6767	terminal nucleotidyltransferase 5C
LOC101829419	1.67563	DNA-(apurinic or apyrimidinic site) endonuclease 2-like
Shisa5	1.6743	shisa family member 5
Tlr3	1.66773	toll like receptor 3
LOC121134674	1.66123	uncharacterized LOC121134674
LOC101832666	1.66069	myeloid cell surface antigen CD33
LOC101825656	1.66066	renin binding protein
Evi2b	1.65394	ecotropic viral integration site 2B
Fxyd3	1.65271	FXYD domain containing ion transport regulator 3
Pik3cd	1.64863	phosphatidylinositol-4,5-bisphosphate 3-kinase catalytic subunit delta
Cdkn1a	1.64647	cyclin dependent kinase inhibitor 1A
LOC101833744	1.64445	ATP-binding cassette sub-family A member 6
Msn	1.64339	moesin
Il17ra	1.64193	interleukin 17 receptor A
LOC110342643	1.63782	uncharacterized LOC110342643
Serpinb10	1.63772	serpin family B member 10
Slc43a1	1.62468	solute carrier family 43 member 1
LOC110343791	1.62452	histo-blood group ABO system transferase 2
Ackr2	1.62094	atypical chemokine receptor 2
Ercc6l	1.62006	ERCC excision repair 6 like, spindle assembly checkpoint helicase
Fcgr2b	1.61995	Fc fragment of IgG receptor IIb
LOC121142376	1.6192	uncharacterized LOC121142376
Pik3cg	1.61618	phosphatidylinositol-4,5-bisphosphate 3-kinase catalytic subunit gamma
Rras	1.61484	RAS related
Psme2	1.6141	proteasome activator subunit 2
Adm	1.61271	adrenomedullin
Znfx1	1.61251	zinc finger NFX1-type containing 1
Crybg1	1.61233	crystallin beta-gamma domain containing 1
Nmnat3	1.60991	nicotinamide nucleotide adenylyltransferase 3
Skap1	1.60913	src kinase associated phosphoprotein 1
LOC101824833	1.60883	uncharacterized LOC101824833
Tmem154	1.60772	transmembrane protein 154
Myo7a	1.60718	myosin VIIA
Mybpc2	1.60252	myosin binding protein C2
Nod2	1.60051	nucleotide binding oligomerization domain containing 2
Cldn23	1.59988	claudin 23
LOC101840529	1.5995	serine protease inhibitor A3N-like
Cfd	1.59783	complement factor D
Cxcl17	1.5924	C-X-C motif chemokine ligand 17
Ly6e	1.59064	lymphocyte antigen 6 family member E
Pld4	1.5857	phospholipase D family member 4
Cep72	1.57881	centrosomal protein 72
LOC101839811	1.57174	uncharacterized LOC101839811
Arhgdib	1.56947	Rho GDP dissociation inhibitor beta
LOC121134534	1.56614	protein WFDC9-like
Batf	1.56611	basic leucine zipper ATF-like transcription factor
Gusb	1.5659	glucuronidase beta
Naaa	1.56553	N-acylethanolamine acid amidase
LOC121140193	1.56537	uncharacterized LOC121140193
Il15	1.56408	interleukin 15
Mylk3	1.56239	myosin light chain kinase 3
LOC106022166	1.56153	peptidyl-prolyl cis-trans isomerase A
Csf1	1.55936	colony stimulating factor 1
LOC121143153	1.55196	uncharacterized LOC121143153
Hs3st6	1.55163	heparan sulfate-glucosamine 3-sulfotransferase 6
Phldb3	1.55148	pleckstrin homology like domain family B member 3
Nfkbid	1.55071	NFKB inhibitor delta
Cd300e	1.54892	CD300e molecule
Cdca7l	1.54862	cell division cycle associated 7 like
Selplg	1.54572	selectin P ligand
LOC121135971	1.54483	guanine nucleotide-binding protein G(I)/G(S)/G(O) subunit gamma-10
Mall	1.54466	mal, T cell differentiation protein like
Cracr2a	1.54219	calcium release activated channel regulator 2A
Rubcnl	1.54202	rubicon like autophagy enhancer
LOC101835140	1.54078	GRB2-related adapter protein
Kmo	1.53883	kynurenine 3-monooxygenase
Arhgap4	1.53737	Rho GTPase activating protein 4
Adap2	1.53548	ArfGAP with dual PH domains 2
Adgre1	1.53395	adhesion G protein-coupled receptor E1
Axl	1.53301	AXL receptor tyrosine kinase
Ppp1r18	1.53286	protein phosphatase 1 regulatory subunit 18
Spib	1.53168	Spi-B transcription factor
Lap3	1.52968	leucine aminopeptidase 3
Angptl1	1.52515	angiopoietin like 1
Tapbpl	1.52494	TAP binding protein like
Emilin2	1.52454	elastin microfibril interfacer 2
Hif3a	1.52308	hypoxia inducible factor 3 subunit alpha
Mis18a	1.52305	MIS18 kinetochore protein A
Kif18b	1.52213	kinesin family member 18B
LOC101830314	1.51482	PARP1 binding protein
Ifnl3	1.51371	interferon lambda 3
Il10rb	1.51327	interleukin 10 receptor subunit beta
LOC110343154	1.51275	uncharacterized LOC110343154
LOC101833926	1.50115	tumor necrosis factor receptor superfamily member 10B
Stxbp2	1.49979	syntaxin binding protein 2
Nfkbia	1.4985	NFKB inhibitor alpha
Aqp1	1.49837	aquaporin 1 (Colton blood group)
Pkmyt1	1.49578	protein kinase, membrane associated tyrosine/threonine 1
CUNH16orf92	1.49577	chromosome unknown C16orf92 homolog
Kcne3	1.49494	potassium voltage-gated channel subfamily E regulatory subunit 3
Padi1	1.49127	peptidyl arginine deiminase 1
LOC101825446	1.49079	baculoviral IAP repeat-containing protein 1a
Nes	1.48689	nestin
Msc	1.48129	musculin
LOC121138425	1.47734	uncharacterized LOC121138425
Il13ra1	1.47525	interleukin 13 receptor subunit alpha 1
Itga4	1.47451	integrin subunit alpha 4
LOC101823687	1.47421	C-type lectin domain family 2 member E
Card9	1.47398	caspase recruitment domain family member 9
LOC121139877	1.47395	small nuclear ribonucleoprotein E-like
LOC101831404	1.47304	uncharacterized LOC101831404
LOC121139994	1.47239	importin subunit alpha-1-like
Skap2	1.47129	src kinase associated phosphoprotein 2
Pla2g4a	1.46836	phospholipase A2 group IVA
LOC121132778	1.46656	interferon-induced transmembrane protein 2
Antxr2	1.46558	ANTXR cell adhesion molecule 2
LOC121136668	1.46322	uncharacterized LOC121136668
Il6r	1.46307	interleukin 6 receptor
LOC101838853	1.46181	aldo-keto reductase family 1 member C13
Fancd2	1.46031	FA complementation group D2
Serpine1	1.45716	serpin family E member 1
Psors1c2	1.45622	psoriasis susceptibility 1 candidate 2
Hmgb2	1.45588	high mobility group box 2
Csrnp1	1.45195	cysteine and serine rich nuclear protein 1
Slc7a7	1.45054	solute carrier family 7 member 7
Rel	1.44779	REL proto-oncogene, NF-kB subunit
Mcm3	1.4475	minichromosome maintenance complex component 3
LOC101831114	1.44635	low affinity immunoglobulin gamma Fc region receptor III
LOC121136115	1.44403	40S ribosomal protein S25-like
Lgmn	1.44355	legumain
Vdr	1.44297	vitamin D receptor
Shc1	1.43952	SHC adaptor protein 1
LOC101823689	1.43826	leukocyte immunoglobulin-like receptor subfamily B member 3
Htra4	1.43745	HtrA serine peptidase 4
LOC110340097	1.43508	uncharacterized LOC110340097
Medag	1.43454	mesenteric estrogen dependent adipogenesis
Gsto2	1.43273	glutathione S-transferase omega 2
LOC121140451	1.42947	uncharacterized LOC121140451
Mlph	1.42924	melanophilin
Cdca2	1.42837	cell division cycle associated 2
LOC121135465	1.42713	IgGFc-binding protein-like
LOC101822555	1.4241	cysteine-rich protein 1
Bst1	1.42182	bone marrow stromal cell antigen 1
Tssk2	1.42027	testis specific serine kinase 2
Plk3	1.41824	polo like kinase 3
Gimap6	1.41628	GTPase, IMAP family member 6
Plb1	1.4152	phospholipase B1
Tgif1	1.41174	TGFB induced factor homeobox 1
LOC101841651	1.4111	solute carrier family 23 member 1
Fabp5	1.41064	fatty acid binding protein 5
LOC106021680	1.4093	60S ribosomal protein L7a-like
LOC121143699	1.40928	uncharacterized LOC121143699
Pglyrp2	1.40925	peptidoglycan recognition protein 2
Ctsv	1.40907	cathepsin V
Clec1a	1.40859	C-type lectin domain family 1 member A
Mastl	1.40826	microtubule associated serine/threonine kinase like
Sytl3	1.40813	synaptotagmin like 3
Rgs18	1.40736	regulator of G protein signaling 18
Lrrc15	1.40661	leucine rich repeat containing 15
Hhex	1.40464	hematopoietically expressed homeobox
LOC101837848	1.4039	profilin-1-like
Etv4	1.40258	ETS variant transcription factor 4
Slc12a7	1.40165	solute carrier family 12 member 7
Kcnk6	1.3989	potassium two pore domain channel subfamily K member 6
Fignl1	1.39884	fidgetin like 1
Nfatc2	1.39841	nuclear factor of activated T cells 2
Fkbp11	1.39808	FKBP prolyl isomerase 11
Cfi	1.39674	complement factor I
Tor4a	1.39471	torsin family 4 member A
Rnf19b	1.39326	ring finger protein 19B
LOC101822587	1.39113	schlafen family member 12-like
LOC101827448	1.39083	inositol 1,4,5-trisphosphate receptor interacting protein
Ticam1	1.38705	toll like receptor adaptor molecule 1
LOC121143498	1.38516	uncharacterized LOC121143498
Itga5	1.38388	integrin subunit alpha 5
LOC121139347	1.38333	uncharacterized LOC121139347
Mybl2	1.38077	MYB proto-oncogene like 2
Adamtsl4	1.37951	ADAMTS like 4
LOC101825761	1.37934	cholesteryl ester transfer protein
LOC106022091	1.37924	uncharacterized LOC106022091
Piezo1	1.37789	piezo type mechanosensitive ion channel component 1
LOC101840084	1.3768	von Willebrand factor A domain-containing protein 5A
Gypc	1.37669	glycophorin C (Gerbich blood group)
Aspm	1.37592	assembly factor for spindle microtubules
Cenpn	1.375	centromere protein N
Eif4ebp1	1.37457	eukaryotic translation initiation factor 4E binding protein 1
Slc6a12	1.37366	solute carrier family 6 member 12
Hfe	1.37281	homeostatic iron regulator
St6gal1	1.37238	ST6 beta-galactoside alpha-2,6-sialyltransferase 1
Slc1a5	1.36961	solute carrier family 1 member 5
Hspb1	1.36718	heat shock protein family B (small) member 1
Il12rb1	1.36715	interleukin 12 receptor subunit beta 1
C3ar1	1.36681	complement C3a receptor 1
LOC101830573	1.36552	H-2 class I histocompatibility antigen, Q10 alpha chain-like
Mrc2	1.36275	mannose receptor C type 2
Cdkn3	1.362	cyclin dependent kinase inhibitor 3
Itgam	1.36086	integrin subunit alpha M
Trip13	1.36055	thyroid hormone receptor interactor 13
LOC121133867	1.3605	uncharacterized LOC121133867
LOC101838072	1.35849	angiotensin II receptor associated protein
F13a1	1.35751	coagulation factor XIII A chain
Tgif2	1.35559	TGFB induced factor homeobox 2
LOC101822883	1.35181	interferon-induced protein with tetratricopeptide repeats 1
Slc12a1	1.35132	solute carrier family 12 member 1
LOC101842645	1.35068	amyloid beta precursor protein binding family B member 1 interacting protein
LOC101828969	1.34716	purine nucleoside phosphorylase
Lox	1.34672	lysyl oxidase
Gpr35	1.34494	G protein-coupled receptor 35
Clspn	1.34482	claspin
Stat4	1.34406	signal transducer and activator of transcription 4
LOC121141997	1.34401	uncharacterized LOC121141997
Tnfrsf1a	1.34238	TNF receptor superfamily member 1A
Rab29	1.34089	RAB29, member RAS oncogene family
Tagln2	1.33982	transgelin 2
Igf2bp3	1.33664	insulin like growth factor 2 mRNA binding protein 3
LOC101840656	1.33529	lysosomal Pro-X carboxypeptidase
Islr	1.3324	immunoglobulin superfamily containing leucine rich repeat
Ptger4	1.331	prostaglandin E receptor 4
LOC101842025	1.33035	leukocyte immunoglobulin-like receptor subfamily B member 2
Icoslg	1.32884	inducible T cell costimulator ligand
LOC101830654	1.32856	death associated protein
Rnaset2	1.32707	ribonuclease T2
Lcn9	1.32537	lipocalin 9
LOC110342019	1.32483	uncharacterized LOC110342019
Pfkfb3	1.32378	6-phosphofructo-2-kinase/fructose-2,6-biphosphatase 3
Fes	1.3202	FES proto-oncogene, tyrosine kinase
Ska3	1.31943	spindle and kinetochore associated complex subunit 3
LOC101827296	1.3185	cytidine monophosphate-N-acetylneuraminic acid hydroxylase
Edem1	1.3171	ER degradation enhancing alpha-mannosidase like protein 1
Sh3bp1	1.31572	SH3 domain binding protein 1
LOC121139019	1.31547	granulocyte-macrophage colony-stimulating factor receptor subunit alpha-like
Mrps6	1.31443	mitochondrial ribosomal protein S6
Litaf	1.31362	lipopolysaccharide induced TNF factor
Sbno2	1.31157	strawberry notch homolog 2
Chek1	1.31009	checkpoint kinase 1
Art3	1.30951	ADP-ribosyltransferase 3 (inactive)
Vcam1	1.30761	vascular cell adhesion molecule 1
Aldh3b1	1.30704	aldehyde dehydrogenase 3 family member B1
Grn	1.30583	granulin precursor
Emilin1	1.30454	elastin microfibril interfacer 1
Slc2a9	1.30354	solute carrier family 2 member 9
Dtl	1.30172	denticleless E3 ubiquitin protein ligase homolog
Dcst1	1.29717	DC-STAMP domain containing 1
Ly75	1.29543	lymphocyte antigen 75
LOC101825055	1.29443	60S ribosomal protein L32
Ebi3	1.29442	Epstein-Barr virus induced 3
Cstb	1.29394	cystatin B
Spidr	1.29268	scaffold protein involved in DNA repair
LOC101826061	1.29251	poliovirus receptor homolog
LOC101833634	1.28602	40S ribosomal protein S24-like
Cenpi	1.28478	centromere protein I
LOC106022688	1.28363	40S ribosomal protein S2-like
Ap1s3	1.28278	adaptor related protein complex 1 subunit sigma 3
Pla2g3	1.27593	phospholipase A2 group III
LOC101831711	1.27549	sialic acid-binding Ig-like lectin 12
Gch1	1.27076	GTP cyclohydrolase 1
Pik3r6	1.26885	phosphoinositide-3-kinase regulatory subunit 6
Zbtb42	1.26843	zinc finger and BTB domain containing 42
Ltbr	1.26786	lymphotoxin beta receptor
Vsig4	1.26762	V-set and immunoglobulin domain containing 4
Ube2t	1.26622	ubiquitin conjugating enzyme E2 T
LOC121141437	1.25993	schlafen family member 12-like
LOC101823549	1.25921	24-hydroxycholesterol 7-alpha-hydroxylase
Trpv2	1.25517	transient receptor potential cation channel subfamily V member 2
Emp1	1.25449	epithelial membrane protein 1
LOC121142395	1.25324	40S ribosomal protein S12-like
Myoz1	1.25058	myozenin 1
LOC110341924	1.2499	uncharacterized LOC110341924
Rbm47	1.24667	RNA binding motif protein 47
Pstpip2	1.24579	proline-serine-threonine phosphatase interacting protein 2
Bcl2l12	1.24519	BCL2 like 12
Plekha4	1.24495	pleckstrin homology domain containing A4
Dscc1	1.24479	DNA replication and sister chromatid cohesion 1
Galnt12	1.24478	polypeptide N-acetylgalactosaminyltransferase 12
Nlrc3	1.24437	NLR family CARD domain containing 3
LOC121138341	1.24435	uncharacterized LOC121138341
LOC121140426	1.24284	uncharacterized LOC121140426
LOC101834040	1.24233	phospholipid scramblase 1
LOC121143684	1.23173	uncharacterized LOC121143684
Ankle1	1.22865	ankyrin repeat and LEM domain containing 1
Rad51b	1.22469	RAD51 paralog B
LOC121138818	1.22443	60S ribosomal protein L11
Ezr	1.22201	ezrin
Cmtm6	1.22127	CKLF like MARVEL transmembrane domain containing 6
LOC101826587	1.2198	desmoplakin
Rassf4	1.21913	Ras association domain family member 4
Apobr	1.21828	apolipoprotein B receptor
Plp2	1.21774	proteolipid protein 2
Lrrc32	1.21734	leucine rich repeat containing 32
Fmo5	1.21277	flavin containing dimethylaniline monoxygenase 5
LOC121136254	1.21159	lymphocyte antigen 6C1-like
LOC101840872	1.21055	60S ribosomal protein L37-like
LOC101825519	1.21044	cytochrome P450 4F6
S100a10	1.2084	S100 calcium binding protein A10
Flt3lg	1.20172	fms related receptor tyrosine kinase 3 ligand
Rcsd1	1.2008	RCSD domain containing 1
St6galnac2	1.20057	ST6 N-acetylgalactosaminide alpha-2,6-sialyltransferase 2
Lrrk1	1.19972	leucine rich repeat kinase 1
LOC106020738	1.19873	tubulin beta-2B chain
LOC121134271	1.19554	uncharacterized LOC121134271
Slc8b1	1.1908	solute carrier family 8 member B1
LOC101840925	1.19027	lysosomal Pro-X carboxypeptidase
Angpt2	1.18998	angiopoietin 2
LOC121139939	1.18904	40S ribosomal protein S12-like
LOC121143309	1.18858	40S ribosomal protein S27-like
Tes	1.18493	testin LIM domain protein
LOC101838694	1.18319	arachidonate 5-lipoxygenase activating protein
Anxa4	1.18264	annexin A4
Mocos	1.18159	molybdenum cofactor sulfurase
Irak3	1.18076	interleukin 1 receptor associated kinase 3
Nrros	1.17894	negative regulator of reactive oxygen species
Il1r1	1.17852	interleukin 1 receptor type 1
Fam181a	1.17809	family with sequence similarity 181 member A
LOC110340964	1.17462	protein Asterix
Tnfsf9	1.17242	TNF superfamily member 9
Sgk1	1.17028	serum/glucocorticoid regulated kinase 1
Irf2	1.16896	interferon regulatory factor 2
LOC101830342	1.1685	S-adenosylmethionine decarboxylase proenzyme-like
LOC121141855	1.1659	uncharacterized LOC121141855
LOC110343680	1.16483	uncharacterized LOC110343680
Elf1	1.16383	E74 like ETS transcription factor 1
Sat1	1.16298	spermidine/spermine N1-acetyltransferase 1
LOC101823293	1.16131	uncharacterized LOC101823293
Gadd45b	1.16053	growth arrest and DNA damage inducible beta
LOC101826129	1.16021	60S ribosomal protein L37a-like
Tstd1	1.15903	thiosulfate sulfurtransferase like domain containing 1
Cdt1	1.1585	chromatin licensing and DNA replication factor 1
Cotl1	1.15508	coactosin like F-actin binding protein 1
Icam2	1.15358	intercellular adhesion molecule 2
Tlr9	1.15202	toll like receptor 9
Aqp9	1.15145	aquaporin 9
Tnfrsf12a	1.14977	TNF receptor superfamily member 12A
Il18r1	1.14741	interleukin 18 receptor 1
Csf1r	1.14468	colony stimulating factor 1 receptor
LOC101827706	1.13941	60S ribosomal protein L11
Smpdl3b	1.13829	sphingomyelin phosphodiesterase acid like 3B
Coro1a	1.13601	coronin 1A
Unc13d	1.13285	unc-13 homolog D
LOC101841734	1.13196	annexin A8
LOC101839520	1.13112	GEM interacting protein
LOC121135546	1.12904	60S ribosomal protein L31
Cd28	1.1289	CD28 molecule
Susd1	1.1284	sushi domain containing 1
Erap1	1.12839	endoplasmic reticulum aminopeptidase 1
Dok1	1.12572	docking protein 1
LOC110343535	1.12433	leukocyte immunoglobulin-like receptor subfamily A member 5
Pros1	1.12285	protein S
Marveld1	1.12211	MARVEL domain containing 1
Gimap8	1.12136	GTPase, IMAP family member 8
Dctd	1.12018	dCMP deaminase
Cenpt	1.11973	centromere protein T
Nek6	1.11779	NIMA related kinase 6
LOC101822629	1.11779	vasodilator stimulated phosphoprotein
Cd63	1.11762	CD63 molecule
LOC121137752	1.11754	ribosomal oxygenase 2-like
Ifngr1	1.11564	interferon gamma receptor 1
Adcy7	1.11456	adenylate cyclase 7
Nme8	1.11456	NME/NM23 family member 8
LOC121144350	1.11395	60S ribosomal protein L10-like
Kiaa0040	1.11363	KIAA0040 ortholog
Tln1	1.11295	talin 1
Cish	1.1085	cytokine inducible SH2 containing protein
LOC110343273	1.10766	uncharacterized LOC110343273
LOC110343594	1.10568	uncharacterized LOC110343594
Gpr182	1.10488	G protein-coupled receptor 182
Atad2	1.10295	ATPase family AAA domain containing 2
Fcgrt	1.10084	Fc fragment of IgG receptor and transporter
Map4k1	1.1002	mitogen-activated protein kinase kinase kinase kinase 1
LOC101835557	1.09716	serpin B9
Slc39a1	1.09224	solute carrier family 39 member 1
LOC110339485	1.09	uncharacterized LOC110339485
Ccnf	1.08958	cyclin F
Il27ra	1.08829	interleukin 27 receptor subunit alpha
Akna	1.08798	AT-hook transcription factor
LOC101840300	1.08752	migration and invasion inhibitory protein
CUNH1orf54	1.08677	chromosome unknown C1orf54 homolog
LOC101838820	1.08601	Y-box-binding protein 1-like
Hmox1	1.085	heme oxygenase 1
Rbm38	1.08442	RNA binding motif protein 38
LOC121137898	1.08069	40S ribosomal protein S12-like
CUNH15orf39	1.07921	chromosome unknown C15orf39 homolog
Traf3ip2	1.07814	TRAF3 interacting protein 2
Tdrd7	1.07714	tudor domain containing 7
Kif4a	1.07601	kinesin family member 4A
LOC101842758	1.07419	cytochrome P450 4V2
Casp6	1.07316	caspase 6
LOC101838961	1.07281	39S ribosomal protein L30, mitochondrial-like
Gadd45g	1.07253	growth arrest and DNA damage inducible gamma
A2m	1.07122	alpha-2-macroglobulin
LOC106021011	1.0702	uncharacterized LOC106021011
Trafd1	1.0701	TRAF-type zinc finger domain containing 1
Trim14	1.06928	tripartite motif containing 14
Ehbp1l1	1.0684	EH domain binding protein 1 like 1
Rnf114	1.06709	ring finger protein 114
Mocs1	1.0655	molybdenum cofactor synthesis 1
Chrna5	1.06474	cholinergic receptor nicotinic alpha 5 subunit
LOC101837493	1.06433	myosin regulatory light polypeptide 9-like
Lpar6	1.06299	lysophosphatidic acid receptor 6
LOC101843363	1.05944	thymosin beta-4-like
Scly	1.05869	selenocysteine lyase
Ccl19	1.05859	C-C motif chemokine ligand 19
Cenpf	1.0578	centromere protein F
Ripk2	1.05515	receptor interacting serine/threonine kinase 2
LOC101833389	1.0544	lysosomal thioesterase PPT2-like
Trib3	1.0543	tribbles pseudokinase 3
Tnfaip6	1.05339	TNF alpha induced protein 6
LOC101824003	1.05329	40S ribosomal protein S23
Tnfaip8l1	1.05171	TNF alpha induced protein 8 like 1
LOC101830136	1.05128	translocon-associated protein subunit delta-like
LOC101838491	1.05068	60S ribosomal protein L15
LOC101836059	1.04962	aflatoxin B1 aldehyde reductase member 3
Cdkn2b	1.04545	cyclin dependent kinase inhibitor 2B
LOC121144320	1.04503	uncharacterized LOC121144320
LOC106021018	1.04465	uncharacterized LOC106021018
Rab11fip1	1.04415	RAB11 family interacting protein 1
Itpripl2	1.04387	ITPRIP like 2
LOC121143458	1.04273	60S ribosomal protein L6
Tlr6	1.04145	toll like receptor 6
LOC121139467	1.04088	60S ribosomal protein L27-like
Nfkb1	1.04044	nuclear factor kappa B subunit 1
Pdia5	1.03895	protein disulfide isomerase family A member 5
Tinagl1	1.03843	tubulointerstitial nephritis antigen like 1
Mmp14	1.03811	matrix metallopeptidase 14
Cxcr4	1.03725	C-X-C motif chemokine receptor 4
LOC121134296	1.03716	uncharacterized LOC121134296
Nfe2l2	1.03497	nuclear factor, erythroid 2 like 2
Junb	1.03442	JunB proto-oncogene, AP-1 transcription factor subunit
Card11	1.0338	caspase recruitment domain family member 11
Dynlt1	1.03356	dynein light chain Tctex-type 1
LOC121140037	1.03332	60S ribosomal protein L18
LOC121138998	1.03215	40S ribosomal protein S27-like
Plekhf1	1.03155	pleckstrin homology and FYVE domain containing 1
Rgs10	1.0308	regulator of G protein signaling 10
Znf217	1.0296	zinc finger protein 217
Fam110d	1.02935	family with sequence similarity 110 member D
Slc2a6	1.02816	solute carrier family 2 member 6
Kcna5	1.02602	potassium voltage-gated channel subfamily A member 5
LOC121136247	1.02579	protein FAM32A-like
Plekhn1	1.02518	pleckstrin homology domain containing N1
Asap3	1.02428	ArfGAP with SH3 domain, ankyrin repeat and PH domain 3
Ak2	1.02306	adenylate kinase 2
Irak4	1.02252	interleukin 1 receptor associated kinase 4
Cebpa	1.01958	CCAAT enhancer binding protein alpha
LOC121144269	1.01926	40S ribosomal protein S26-like
Tuba1c	1.01915	tubulin alpha 1c
Pdlim4	1.01731	PDZ and LIM domain 4
LOC121134121	1.01701	uncharacterized LOC121134121
Tram2	1.01674	translocation associated membrane protein 2
Acp3	1.01615	acid phosphatase 3
LOC101844178	1.01464	ferritin light chain 1-like
Mxd3	1.01439	MAX dimerization protein 3
Scml4	1.01411	Scm polycomb group protein like 4
Pola2	1.01344	DNA polymerase alpha 2, accessory subunit
LOC110340211	1.01316	uncharacterized LOC110340211
Cip2a	1.0127	cellular inhibitor of PP2A
Ostf1	1.0124	osteoclast stimulating factor 1
LOC121136697	1.01194	60S ribosomal protein L37
LOC101838157	1.01121	40S ribosomal protein S4, X isoform-like
LOC121132879	1.01102	uncharacterized LOC121132879
Il12rb2	1.01033	interleukin 12 receptor subunit beta 2
Rassf2	1.00977	Ras association domain family member 2
LOC121143314	1.00675	40S ribosomal protein S2-like
Hcst	1.00586	hematopoietic cell signal transducer
Rnasel	1.00527	ribonuclease L
Fxyd5	1.00446	FXYD domain containing ion transport regulator 5
Bank1	1.00349	B cell scaffold protein with ankyrin repeats 1
Il4i1	1.0033	interleukin 4 induced 1
Mafk	1.00256	MAF bZIP transcription factor K
Racgap1	1.00127	Rac GTPase activating protein 1
LOC101831113	1.0007	60S ribosomal protein L38-like
Mstn	-1.00098	myostatin
Terb1	-1.00453	telomere repeat binding bouquet formation protein 1
Dach2	-1.00962	dachshund family transcription factor 2
LOC101837832	-1.01512	zinc finger protein 383
LOC121133284	-1.03812	uncharacterized LOC121133284
LOC121142442	-1.04117	uncharacterized LOC121142442
Lrrd1	-1.06008	leucine rich repeats and death domain containing 1
Snx31	-1.06016	sorting nexin 31
Wnt9b	-1.07304	Wnt family member 9B
LOC121142467	-1.08202	uncharacterized LOC121142467
Azgp1	-1.09552	alpha-2-glycoprotein 1, zinc-binding
Six1	-1.11843	SIX homeobox 1
LOC121137767	-1.14411	uncharacterized LOC121137767
LOC101836071	-1.15856	guanylate cyclase 2G
Sfrp2	-1.16166	secreted frizzled related protein 2
Atp6v1g3	-1.1628	ATPase H+ transporting V1 subunit G3
LOC121140043	-1.16963	uncharacterized LOC121140043
CUNH9orf50	-1.1715	chromosome unknown C9orf50 homolog
LOC121134774	-1.23005	uncharacterized LOC121134774
LOC121135146	-1.24486	uncharacterized LOC121135146
LOC121141453	-1.25052	uncharacterized LOC121141453
Plaat5	-1.26659	phospholipase A and acyltransferase 5
LOC121143671	-1.2877	uncharacterized LOC121143671
Wfdc1	-1.30172	WAP four-disulfide core domain 1
LOC121134996	-1.32037	small nucleolar RNA SNORD64
Crygn	-1.34748	crystallin gamma N
LOC121133163	-1.35089	uncharacterized LOC121133163
Cpz	-1.35737	carboxypeptidase Z
LOC121140395	-1.35881	uncharacterized LOC121140395
Nkx3-1	-1.43884	NK3 homeobox 1
Ccdc187	-1.44071	coiled-coil domain containing 187
LOC121143939	-1.45598	uncharacterized LOC121143939
Hoxd1	-1.52938	homeobox D1
LOC121137008	-1.53484	uncharacterized LOC121137008
LOC121139578	-1.54988	small nucleolar RNA SNORD113/SNORD114 family
Nrl	-1.56256	neural retina leucine zipper
Tmem30b	-1.61193	transmembrane protein 30B
LOC121140023	-1.61394	uncharacterized LOC121140023
Cd300lg	-1.61558	CD300 molecule like family member g
LOC101822889	-1.62131	lipase member M
C1qtnf3	-1.62762	C1q and TNF related 3
LOC121144051	-1.63426	hemoglobin subunit beta-like
LOC121136859	-1.64711	uncharacterized LOC121136859
Fgfbp3	-1.69165	fibroblast growth factor binding protein 3
LOC121139570	-1.70887	small nucleolar RNA SNORD113/SNORD114 family
LOC110340232	-1.74392	uncharacterized LOC110340232
LOC121143172	-1.8477	uncharacterized LOC121143172
LOC121142703	-1.85963	uncharacterized LOC121142703
LOC101836160	-1.87016	olfactory receptor 4P4-like
LOC121136304	-1.90485	pyrethroid hydrolase Ces2e-like
LOC121136907	-1.96762	uncharacterized LOC121136907
Gmnc	-2.28053	geminin coiled-coil domain containing
Lhb	-2.68036	luteinizing hormone beta polypeptide
Pomc	-3.04095	proopiomelanocortin
Slc2a2	-3.21067	solute carrier family 2 member 2
LOC101834809	-3.45816	cystatin-12
LOC121134635	-3.6573	uncharacterized LOC121134635
LOC110339276	-3.71215	uncharacterized LOC110339276
Cga	-5.33095	glycoprotein hormones, alpha polypeptide

## Sheet: WCBV DEGs
gene	log2FC	Product
LOC121139214	18.4625	Ig heavy chain V region PJ14-like
LOC101838410	17.8481	immunoglobulin kappa variable 4-1-like
LOC101839390	17.1872	immunoglobulin kappa variable 1-39-like
LOC121139522	16.4588	Ig heavy chain V region 108A-like
LOC101835513	15.4379	immunoglobulin kappa variable 1-27-like
LOC106022816	10.9496	uncharacterized LOC106022816
LOC121138853	10.0657	interferon-inducible GTPase 1-like
Cxcl11	9.9696	C-X-C motif chemokine ligand 11
LOC101834191	9.04679	interferon-inducible GTPase 1
LOC101833537	8.99934	guanylate-binding protein 1
LOC110343709	8.5806	uncharacterized LOC110343709
LOC110341762	7.93849	uncharacterized LOC110341762
LOC121138852	7.93099	uncharacterized LOC121138852
LOC101844395	7.79109	interferon-inducible GTPase 1-like
LOC101839392	7.78979	C-C motif chemokine 2
LOC101838467	7.68257	interferon alpha-inducible protein 27-like protein 2A
LOC101833418	7.62855	interferon-inducible GTPase 1-like
Cxcl9	7.62198	C-X-C motif chemokine ligand 9
LOC101839663	7.60288	C-C motif chemokine 7
Cxcl10	7.46527	C-X-C motif chemokine ligand 10
Pla2g2a	7.45118	phospholipase A2 group IIA
Arg1	7.43574	arginase 1
LOC110340888	7.40753	uncharacterized LOC110340888
LOC121133963	7.26585	2'-5'-oligoadenylate synthase 1A-like
LOC101833293	7.18999	serum amyloid A-3 protein-like
LOC101824449	7.09847	C-C motif chemokine 8
Ccl3	6.98475	chemokine (C-C motif) ligand 3
Aicda	6.96295	activation induced cytidine deaminase
Plac8	6.82835	placenta associated 8
Acod1	6.77817	aconitate decarboxylase 1
Ccl5	6.71092	C-C motif chemokine ligand 5
Cfb	6.68098	complement factor B
LOC101831947	6.63867	C-C motif chemokine 4
LOC121135108	6.62656	guanylate-binding protein 6-like
Il1a	6.62043	interleukin 1 alpha
Fpr2	6.47564	formyl peptide receptor 2
LOC121135107	6.37651	guanylate-binding protein 6-like
Fcgr4	6.3759	low affinity immunoglobulin gamma Fc region receptor III-like
LOC101824821	6.28303	guanylate-binding protein 2
LOC101832069	6.22695	apolipoprotein L6
LOC101841412	6.20077	granzyme A
Clec7a	6.16437	C-type lectin domain containing 7A
Ifng	6.13989	interferon gamma
Ctla4	6.12326	cytotoxic T-lymphocyte associated protein 4
Il31ra	6.06317	interleukin 31 receptor A
LOC121142309	6.03219	uncharacterized LOC121142309
Tfpi2	6.00895	tissue factor pathway inhibitor 2
Slc28a2	5.936	solute carrier family 28 member 2
Cst7	5.92971	cystatin F
Ubd	5.91921	ubiquitin D
Slamf9	5.87496	SLAM family member 9
Ifit3	5.86688	interferon induced protein with tetratricopeptide repeats 3
Icos	5.79089	inducible T cell costimulator
LOC101827335	5.77423	interferon-induced very large GTPase 1-like
LOC101844297	5.72726	granzyme B
Isg15	5.71354	ISG15 ubiquitin like modifier
LOC101831921	5.6749	guanylate-binding protein 4-like
LOC101825087	5.67177	guanylate-binding protein 4
LOC101839372	5.65471	T-cell ecto-ADP-ribosyltransferase 2
LOC101824907	5.65208	membrane-spanning 4-domains subfamily A member 4D
Il10	5.64619	interleukin 10
Fut7	5.63695	fucosyltransferase 7
LOC101836182	5.62166	SLP adaptor and CSK interacting membrane protein
LOC101822825	5.59299	2'-5'-oligoadenylate synthase-like protein 1
LOC106020791	5.57215	interferon-induced protein with tetratricopeptide repeats 1
LOC121140331	5.55297	interferon-induced protein with tetratricopeptide repeats 1-like
Patl2	5.54863	PAT1 homolog 2
CUNH15orf48	5.4345	chromosome unknown C15orf48 homolog
Ifit2	5.42966	interferon induced protein with tetratricopeptide repeats 2
Rsad2	5.42925	radical S-adenosyl methionine domain containing 2
LOC106022318	5.42312	leukocyte immunoglobulin-like receptor subfamily B member 4
LOC121144117	5.41682	uncharacterized LOC121144117
Trem1	5.25463	triggering receptor expressed on myeloid cells 1
LOC101823068	5.21593	apolipoprotein L2
Gpr171	5.20603	G protein-coupled receptor 171
LOC101828334	5.18444	placenta associated 8
LOC121133371	5.12601	CMRF35-like molecule 9
LOC101833243	5.12163	dimethylaniline monooxygenase [N-oxide-forming] 3
LOC101842449	5.09372	pyrin and HIN domain-containing protein 1-like
LOC101838982	5.047	C-type lectin domain family 6 member A
Fgg	5.03619	fibrinogen gamma chain
Gpr65	4.98743	G protein-coupled receptor 65
LOC110339949	4.92856	membrane-spanning 4-domains subfamily A member 6B
LOC101844121	4.88396	interferon-induced GTP-binding protein Mx1
Usp18	4.88214	ubiquitin specific peptidase 18
LOC101844667	4.86691	interferon-inducible GTPase 1-like
LOC101838866	4.86608	C-C motif chemokine 12
Timp1	4.8536	TIMP metallopeptidase inhibitor 1
LOC101839334	4.83862	killer cell lectin-like receptor subfamily B member 1F
LOC121136991	4.79989	immunoglobulin kappa variable 1-9-like
Ccr2	4.76617	C-C motif chemokine receptor 2
LOC110341537	4.75935	uncharacterized LOC110341537
Apobec1	4.75215	apolipoprotein B mRNA editing enzyme catalytic subunit 1
Il27	4.68832	interleukin 27
Il15ra	4.67333	interleukin 15 receptor subunit alpha
LOC110342065	4.63944	uncharacterized LOC110342065
Rgs1	4.63873	regulator of G protein signaling 1
LOC121138058	4.62072	interferon-induced very large GTPase 1-like
Ube2l6	4.6024	ubiquitin conjugating enzyme E2 L6
Il1rn	4.59394	interleukin 1 receptor antagonist
LOC101840310	4.58795	nuclear autoantigen Sp-100-like
Tasl	4.58708	TLR adaptor interacting with endolysosomal SLC15A4
LOC101836886	4.57807	T-cell-specific guanine nucleotide triphosphate-binding protein 2
Mnda	4.57007	myeloid cell nuclear differentiation antigen
Ifi44l	4.56418	interferon induced protein 44 like
LOC121133329	4.51448	trem-like transcript 4 protein
Lgals3	4.50157	galectin 3
LOC101837503	4.49615	T-cell-specific guanine nucleotide triphosphate-binding protein 2
LOC106022099	4.48889	guanylate-binding protein 5
LOC121138492	4.46893	interferon-induced very large GTPase 1-like
Slamf7	4.46635	SLAM family member 7
Zbp1	4.45633	Z-DNA binding protein 1
Tlr8	4.4497	toll like receptor 8
LOC110339291	4.44729	apolipoprotein L2-like
Il2ra	4.43822	interleukin 2 receptor subunit alpha
Il7r	4.43387	interleukin 7 receptor
Srgn	4.41548	serglycin
Cd3e	4.407	CD3e molecule
LOC106021785	4.3852	uncharacterized LOC106021785
LOC101834270	4.38086	selectin P
LOC101823002	4.33949	uncharacterized LOC101823002
LOC101826070	4.32989	early activation antigen CD69
LOC101825174	4.29831	membrane-spanning 4-domains subfamily A member 4A
LOC101834882	4.29322	C-X-C motif chemokine 2
Cd2	4.26922	CD2 molecule
Slamf8	4.25928	SLAM family member 8
LOC101839449	4.23489	C-type lectin domain family 10 member A
Psmb8	4.21473	proteasome 20S subunit beta 8
Rnase9	4.20007	ribonuclease A family member 9 (inactive)
Isg20	4.18576	interferon stimulated exonuclease gene 20
LOC121133564	4.17558	uncharacterized LOC121133564
LOC101841676	4.16603	granzyme A
Mefv	4.1422	MEFV innate immuity regulator, pyrin
LOC121133964	4.14182	2'-5'-oligoadenylate synthase 1A-like
LOC121140560	4.13235	uncharacterized LOC121140560
LOC106020766	4.11175	interferon alpha-inducible protein 27-like protein 2A
LOC121141308	4.10622	T-cell-specific guanine nucleotide triphosphate-binding protein 2-like
Lcn2	4.10617	lipocalin 2
LOC121135905	4.10213	uncharacterized LOC121135905
Ptx3	4.09383	pentraxin 3
LOC121141310	4.0787	uncharacterized LOC121141310
Hk3	4.06527	hexokinase 3
LOC101833018	4.06228	TLR adapter interacting with SLC15A4 on the lysosome
LOC101834051	4.05649	interferon-induced protein 44
Aoah	4.04079	acyloxyacyl hydrolase
Fabp4	4.03991	fatty acid binding protein 4
Pdcd1lg2	4.0369	programmed cell death 1 ligand 2
LOC106022434	4.03108	CD209 antigen-like protein C
Clec4e	4.02535	C-type lectin domain family 4 member E
Cxcr3	3.99976	C-X-C motif chemokine receptor 3
LOC110343533	3.97797	leukocyte immunoglobulin-like receptor subfamily A member 5
F2rl2	3.97723	coagulation factor II thrombin receptor like 2
LOC101842856	3.96963	interferon-induced very large GTPase 1-like
Slc11a1	3.96129	solute carrier family 11 member 1
Nlrc5	3.90891	NLR family CARD domain containing 5
LOC110342001	3.89438	immunoglobulin kappa variable 1-39-like
LOC121143875	3.89096	phospholipase A2, membrane associated-like
Il1b	3.88631	interleukin 1 beta
LOC101837919	3.87634	scavenger receptor cysteine-rich type 1 protein M130
Ddx60	3.87306	DExD/H-box helicase 60
LOC106022319	3.86606	leukocyte immunoglobulin-like receptor subfamily A member 6
LOC101844930	3.85476	schlafen family member 12
Slfn5	3.8274	schlafen family member 5
Irf7	3.82315	interferon regulatory factor 7
LOC106020873	3.80816	tumor necrosis factor receptor superfamily member 26
LOC101825271	3.80305	leukocyte immunoglobulin-like receptor subfamily B member 3
Slamf1	3.7866	signaling lymphocytic activation molecule family member 1
Rhoh	3.76926	ras homolog family member H
LOC101837878	3.76837	immunoglobulin kappa variable 4-1-like
LOC121141088	3.75707	uncharacterized LOC121141088
Irf1	3.74121	interferon regulatory factor 1
Msr1	3.73931	macrophage scavenger receptor 1
Cxcr6	3.73909	C-X-C motif chemokine receptor 6
Oas2	3.73564	2'-5'-oligoadenylate synthetase 2
Cd247	3.73533	CD247 molecule
LOC121136869	3.71831	scavenger receptor cysteine-rich type 1 protein M130-like
LOC101839900	3.70709	immunity-related GTPase family M protein 1
Sh2d2a	3.69915	SH2 domain containing 2A
Runx3	3.68828	RUNX family transcription factor 3
Cd3g	3.68682	CD3g molecule
LOC101823730	3.67461	probable G-protein coupled receptor 141
Btnl2	3.67387	butyrophilin like 2
LOC106021786	3.67273	pyrin domain-containing protein 3-like
Tecrl	3.67221	trans-2,3-enoyl-CoA reductase like
Ciita	3.63681	class II major histocompatibility complex transactivator
Fosl1	3.63275	FOS like 1, AP-1 transcription factor subunit
LOC101832301	3.62731	2'-5'-oligoadenylate synthase 1A
Tm4sf19	3.59325	transmembrane 4 L six family member 19
Itgax	3.59246	integrin subunit alpha X
Dcst1	3.59115	DC-STAMP domain containing 1
LOC121133481	3.58423	uncharacterized LOC121133481
LOC101843190	3.58297	signal-regulatory protein beta-1
LOC101823152	3.58231	leukocyte immunoglobulin-like receptor subfamily A member 6
LOC110340633	3.57559	uncharacterized LOC110340633
Bcl2a1	3.56747	BCL2 related protein A1
LOC101840585	3.56723	nuclear autoantigen Sp-100
LOC101828355	3.55844	H-2 class II histocompatibility antigen, E-U alpha chain
LOC101838193	3.55779	interferon-inducible GTPase 1
LOC106022439	3.5568	CD209 antigen-like protein E
LOC101833042	3.55364	serum amyloid A-3 protein-like
Psmb9	3.55268	proteasome 20S subunit beta 9
LOC101825102	3.54675	CD209 antigen-like protein B
Cd226	3.53281	CD226 molecule
Rtp4	3.52974	receptor transporter protein 4
Parp14	3.52422	poly(ADP-ribose) polymerase family member 14
Tfec	3.52031	transcription factor EC
LOC101829188	3.51583	2'-5'-oligoadenylate synthase-like protein 2
LOC110340868	3.51565	uncharacterized LOC110340868
LOC101834602	3.51223	H-2 class II histocompatibility antigen, A-U alpha chain
LOC110341914	3.51089	uncharacterized LOC110341914
Gldn	3.48863	gliomedin
Samd9	3.48301	sterile alpha motif domain containing 9
Lag3	3.47405	lymphocyte activating 3
Nupr1	3.47298	nuclear protein 1, transcriptional regulator
P2ry10	3.47182	P2Y receptor family member 10
Atf3	3.46421	activating transcription factor 3
Scgb3a1	3.44619	secretoglobin family 3A member 1
LOC101838715	3.43106	C-type lectin domain family 4 member D
Pclaf	3.40908	PCNA clamp associated factor
Hsh2d	3.40084	hematopoietic SH2 domain containing
C2	3.39735	complement C2
LOC110343534	3.39247	leukocyte-associated immunoglobulin-like receptor 2
Herc6	3.38502	HECT and RLD domain containing E3 ubiquitin protein ligase family member 6
LOC101834868	3.38481	rano class II histocompatibility antigen, A beta chain
Traf1	3.36777	TNF receptor associated factor 1
LOC110339871	3.35611	H-2 class II histocompatibility antigen, E-S beta chain-like
Cxcl13	3.34843	C-X-C motif chemokine ligand 13
Batf3	3.34509	basic leucine zipper ATF-like transcription factor 3
LOC101834839	3.34393	guanylate-binding protein 1
LOC121134534	3.32807	protein WFDC9-like
Cd74	3.32331	CD74 molecule
LOC106023256	3.32155	leukocyte immunoglobulin-like receptor subfamily B member 3
Hp	3.32068	haptoglobin
LOC106021992	3.30446	2'-5'-oligoadenylate synthase 1A
Mx1	3.30106	MX dynamin like GTPase 1
Marco	3.29792	macrophage receptor with collagenous structure
Ncf2	3.29703	neutrophil cytosolic factor 2
Cd8a	3.288	CD8a molecule
Il33	3.28789	interleukin 33
Fkbp5	3.27345	FKBP prolyl isomerase 5
Xdh	3.26801	xanthine dehydrogenase
Samsn1	3.26584	SAM domain, SH3 domain and nuclear localization signals 1
LOC101823249	3.25751	H-2 class I histocompatibility antigen, L-D alpha chain
LOC101836572	3.25616	CD209 antigen-like protein A
LOC110339735	3.2458	interferon-induced very large GTPase 1-like
Epsti1	3.23816	epithelial stromal interaction 1
Fyb1	3.23747	FYN binding protein 1
LOC101837226	3.23605	immunity-related GTPase family M protein 1
LOC121134510	3.23247	antileukoproteinase-like
Mmp19	3.22914	matrix metallopeptidase 19
Slamf6	3.22366	SLAM family member 6
LOC101830791	3.22259	immunoglobulin kappa variable 1-39-like
Gpr84	3.21748	G protein-coupled receptor 84
LOC106022689	3.19687	H-2 class I histocompatibility antigen, Q10 alpha chain
LOC101822857	3.18901	schlafen family member 12-like
Il2rg	3.18761	interleukin 2 receptor subunit gamma
LOC101844256	3.18562	HLA class II histocompatibility antigen, DO beta chain
Adam8	3.17495	ADAM metallopeptidase domain 8
Rnase6	3.17343	ribonuclease A family member k6
Gna15	3.16859	G protein subunit alpha 15
Lsp1	3.16015	lymphocyte specific protein 1
Cgas	3.15122	cyclic GMP-AMP synthase
Il2rb	3.14343	interleukin 2 receptor subunit beta
LOC101827079	3.14177	zona pellucida sperm-binding protein 3 receptor-like
LOC121141307	3.13335	immunity-related GTPase family M protein 1-like
LOC101825761	3.11348	cholesteryl ester transfer protein
LOC101831377	3.10151	H-2 class I histocompatibility antigen, Q10 alpha chain
LOC101825710	3.09604	baculoviral IAP repeat-containing protein 1b-like
Tap1	3.09546	transporter 1, ATP binding cassette subfamily B member
LOC110343217	3.08896	uncharacterized LOC110343217
Pla2g3	3.0888	phospholipase A2 group III
Arl11	3.07015	ADP ribosylation factor like GTPase 11
Tnfrsf14	3.06624	TNF receptor superfamily member 14
Zbtb32	3.06293	zinc finger and BTB domain containing 32
Siglec1	3.06049	sialic acid binding Ig like lectin 1
Nkg7	3.05217	natural killer cell granule protein 7
Fcgr1a	3.04695	Fc fragment of IgG receptor Ia
Bcl3	3.04379	BCL3 transcription coactivator
Cd274	3.03433	CD274 molecule
Cd48	3.025	CD48 molecule
Sting1	3.02132	stimulator of interferon response cGAMP interactor 1
LOC121143924	3.01264	uncharacterized LOC121143924
St14	3.00299	ST14 transmembrane serine protease matriptase
LOC121141901	2.98602	melanocortin 2 receptor accessory protein
Fpr1	2.98099	formyl peptide receptor 1
LOC121139260	2.97677	uncharacterized LOC121139260
Ptpn22	2.96345	protein tyrosine phosphatase non-receptor type 22
Lif	2.96265	LIF interleukin 6 family cytokine
Calhm6	2.96074	calcium homeostasis modulator family member 6
LOC101840490	2.96071	protein tyrosine phosphatase receptor type C associated protein
LOC101830061	2.95373	lymphotactin
Lyz	2.9534	lysozyme
Ccr7	2.91668	C-C motif chemokine receptor 7
Adamts1	2.91628	ADAM metallopeptidase with thrombospondin type 1 motif 1
Lgals9	2.90356	galectin 9
LOC101841371	2.90253	Ig lambda-3 chain C region
LOC101829278	2.88332	phospholipid scramblase 2
LOC101829780	2.88178	H-2 class II histocompatibility antigen, I-E beta chain-like
LOC101833852	2.87182	tyrosine-protein kinase ZAP-70
Il4r	2.85892	interleukin 4 receptor
LOC101839749	2.85403	Ig lambda-1 chain V region S43
Il1r2	2.85173	interleukin 1 receptor type 2
Rad51	2.84947	RAD51 recombinase
Cd40lg	2.84284	CD40 ligand
Spata21	2.84207	spermatogenesis associated 21
Oas3	2.8396	2'-5'-oligoadenylate synthetase 3
Parp9	2.83262	poly(ADP-ribose) polymerase family member 9
Socs3	2.8317	suppressor of cytokine signaling 3
Maff	2.8188	MAF bZIP transcription factor F
Pdcd1	2.81058	programmed cell death 1
CUNH1orf162	2.80843	chromosome unknown C1orf162 homolog
LOC101839133	2.79706	eotaxin
LOC121138339	2.79634	RT1 class I histocompatibility antigen, AA alpha chain-like
Nmi	2.79237	N-myc and STAT interactor
Neurl3	2.79001	neuralized E3 ubiquitin protein ligase 3
Tnfsf13b	2.77036	TNF superfamily member 13b
Itgal	2.75655	integrin subunit alpha L
Sgo1	2.75363	shugoshin 1
Zmynd15	2.74332	zinc finger MYND-type containing 15
Adgrg5	2.73813	adhesion G protein-coupled receptor G5
Ccrl2	2.73509	C-C motif chemokine receptor like 2
Tyms	2.73129	thymidylate synthetase
LOC101836143	2.72376	T-cell receptor beta-1 chain C region-like
LOC101824833	2.71708	uncharacterized LOC101824833
Mlkl	2.71265	mixed lineage kinase domain like pseudokinase
Cd44	2.70799	CD44 molecule (Indian blood group)
Hcls1	2.70263	hematopoietic cell-specific Lyn substrate 1
Ifi35	2.6951	interferon induced protein 35
Cdc6	2.68957	cell division cycle 6
LOC106022691	2.68734	H-2 class I histocompatibility antigen, alpha chain-like
Serping1	2.68376	serpin family G member 1
LOC106022329	2.68239	leukocyte immunoglobulin-like receptor subfamily A member 5
Plbd1	2.67566	phospholipase B domain containing 1
Bst2	2.65802	bone marrow stromal cell antigen 2
Tgm1	2.65484	transglutaminase 1
LOC106021464	2.64761	interferon-induced transmembrane protein 1
Spdl1	2.64609	spindle apparatus coiled-coil protein 1
Trarg1	2.64577	trafficking regulator of GLUT4 (SLC2A4) 1
Hcar2	2.64225	hydroxycarboxylic acid receptor 2
LOC101844828	2.63865	granzyme C-like
LOC101836701	2.63842	secreted and transmembrane protein 1b
LOC101823352	2.6232	tripartite motif-containing protein 30A-like
Gpr174	2.61462	G protein-coupled receptor 174
B2m	2.61202	beta-2-microglobulin
LOC121144336	2.60966	uncharacterized LOC121144336
LOC101840863	2.60957	interferon-induced transmembrane protein 3
LOC101844521	2.60934	class II histocompatibility antigen, M beta 1 chain
Lcp2	2.60852	lymphocyte cytosolic protein 2
Uba7	2.59942	ubiquitin like modifier activating enzyme 7
LOC110342990	2.59854	uncharacterized LOC110342990
Ctsh	2.59072	cathepsin H
Xaf1	2.59003	XIAP associated factor 1
Hck	2.58883	HCK proto-oncogene, Src family tyrosine kinase
Asf1b	2.575	anti-silencing function 1B histone chaperone
LOC106020983	2.56504	Ig gamma-2A chain C region secreted form-like
Jchain	2.56417	joining chain of multimeric IgA and IgM
LOC110343543	2.56396	leukocyte immunoglobulin-like receptor subfamily B member 3
LOC101827663	2.55955	CMRF35-like molecule 5
Hnf4a	2.55638	hepatocyte nuclear factor 4 alpha
Lgals3bp	2.55204	galectin 3 binding protein
LOC101836439	2.54664	secreted and transmembrane protein 1A
C1r	2.54264	complement C1r
Treml2	2.54255	triggering receptor expressed on myeloid cells like 2
Socs1	2.52996	suppressor of cytokine signaling 1
Il6	2.52761	interleukin 6
Thbs1	2.52569	thrombospondin 1
LOC121140874	2.52362	growth-regulated alpha protein
Slfn11	2.5222	schlafen family member 11
Ube2c	2.50456	ubiquitin conjugating enzyme E2 C
Ddx58	2.50145	DExD/H-box helicase 58
LOC121134331	2.49787	uncharacterized LOC121134331
Ch25h	2.49595	cholesterol 25-hydroxylase
LOC121134329	2.49472	H-2 class I histocompatibility antigen, Q10 alpha chain-like
LOC101843608	2.49312	C-C motif chemokine 6
LOC101840043	2.48537	nuclear body protein SP140-like protein
Pik3ap1	2.47047	phosphoinositide-3-kinase adaptor protein 1
Lck	2.4698	LCK proto-oncogene, Src family tyrosine kinase
Fgl2	2.46484	fibrinogen like 2
Mki67	2.4607	marker of proliferation Ki-67
LOC121138340	2.4599	uncharacterized LOC121138340
LOC101833790	2.45829	C-C chemokine receptor type 5
LOC101826995	2.45789	lipopolysaccharide binding protein
Pla1a	2.45313	phospholipase A1 member A
Gimap4	2.45088	GTPase, IMAP family member 4
Csf3r	2.45075	colony stimulating factor 3 receptor
LOC121139347	2.44748	uncharacterized LOC121139347
LOC110340785	2.44637	uncharacterized LOC110340785
LOC101840468	2.424	Ig kappa chain V-III region MOPC 321-like
LOC101844412	2.4211	ceruloplasmin
E2f8	2.39163	E2F transcription factor 8
Eif2ak2	2.39133	eukaryotic translation initiation factor 2 alpha kinase 2
LOC110340162	2.39126	C-type lectin domain family 4 member A
Mmp25	2.38616	matrix metallopeptidase 25
LOC101827366	2.38602	T-cell-interacting, activating receptor on myeloid cells protein 1
Sp110	2.38327	SP110 nuclear body protein
C1qa	2.3826	complement C1q A chain
Tap2	2.37796	transporter 2, ATP binding cassette subfamily B member
LOC121144489	2.37676	uncharacterized LOC121144489
Samd9l	2.37296	sterile alpha motif domain containing 9 like
Parp12	2.37272	poly(ADP-ribose) polymerase family member 12
Ripk3	2.36881	receptor interacting serine/threonine kinase 3
Tk1	2.36628	thymidine kinase 1
Cebpd	2.36569	CCAAT enhancer binding protein delta
Aurkb	2.36337	aurora kinase B
LOC101841539	2.36238	3-alpha-hydroxysteroid dehydrogenase
LOC101822614	2.36185	leukocyte-associated immunoglobulin-like receptor 1
Hpgds	2.35792	hematopoietic prostaglandin D synthase
LOC101822719	2.35459	HLA class II histocompatibility antigen, DP beta 1 chain
LOC110342650	2.35281	nuclear receptor coactivator 5-like
C4a	2.35207	complement C4A (Rodgers blood group)
Glipr2	2.34684	GLI pathogenesis related 2
LOC121138515	2.34444	sterile alpha motif domain-containing protein 9-like
LOC121143669	2.34233	uncharacterized LOC121143669
LOC121144029	2.32806	tripartite motif-containing protein 30A-like
Dhx58	2.31427	DExH-box helicase 58
Sell	2.30556	selectin L
LOC110341939	2.30425	uncharacterized LOC110341939
Esco2	2.29819	establishment of sister chromatid cohesion N-acetyltransferase 2
LOC101834765	2.28054	C-C chemokine receptor type 1
LOC106022907	2.27812	uncharacterized LOC106022907
Rac2	2.27266	Rac family small GTPase 2
Tnip3	2.26527	TNFAIP3 interacting protein 3
LOC101835401	2.25815	protein RoBo-1
Bcl2l14	2.25628	BCL2 like 14
Tns4	2.25512	tensin 4
Irf8	2.2535	interferon regulatory factor 8
Themis2	2.25255	thymocyte selection associated family member 2
Tnf	2.25221	tumor necrosis factor
LOC121138589	2.25174	uncharacterized LOC121138589
Lpxn	2.25008	leupaxin
LOC121135084	2.23995	uncharacterized LOC121135084
Milr1	2.23926	mast cell immunoglobulin like receptor 1
Tgm2	2.23689	transglutaminase 2
Rhbdf2	2.23116	rhomboid 5 homolog 2
Myo1g	2.22985	myosin IG
Ltb	2.21811	lymphotoxin beta
LOC101834491	2.21137	cytochrome b-245 heavy chain
LOC121144298	2.20529	T-cell ecto-ADP-ribosyltransferase 2-like
Lox	2.20398	lysyl oxidase
Npl	2.19877	N-acetylneuraminate pyruvate lyase
Kif23	2.18915	kinesin family member 23
Lcp1	2.18735	lymphocyte cytosolic protein 1
Hif3a	2.18673	hypoxia inducible factor 3 subunit alpha
Top2a	2.18522	DNA topoisomerase II alpha
Sdc1	2.18289	syndecan 1
Ido1	2.1822	indoleamine 2,3-dioxygenase 1
Angptl4	2.18131	angiopoietin like 4
LOC121141747	2.18076	uncharacterized LOC121141747
Cdca5	2.18035	cell division cycle associated 5
Tnfaip2	2.17774	TNF alpha induced protein 2
LOC121134536	2.17614	WAP four-disulfide core domain protein 10A-like
Ahsg	2.17368	alpha 2-HS glycoprotein
Il10ra	2.1696	interleukin 10 receptor subunit alpha
LOC106022559	2.1626	uncharacterized LOC106022559
LOC110339273	2.16223	uncharacterized LOC110339273
Cd300lf	2.15327	CD300 molecule like family member f
Kif20b	2.14834	kinesin family member 20B
Cdkn1a	2.14688	cyclin dependent kinase inhibitor 1A
LOC101822922	2.1465	glial fibrillary acidic protein
Tmem176b	2.14295	transmembrane protein 176B
LOC101833858	2.14049	caspase-1
Plek	2.13635	pleckstrin
Alox5	2.12939	arachidonate 5-lipoxygenase
Slc15a3	2.12865	solute carrier family 15 member 3
LOC121134333	2.12675	uncharacterized LOC121134333
LOC110340161	2.12404	C-type lectin domain family 4 member A
Ctss	2.12385	cathepsin S
Sh2d1b	2.12323	SH2 domain containing 1B
Gmfg	2.12269	glia maturation factor gamma
Stx11	2.12209	syntaxin 11
LOC121138458	2.1189	H-2 class I histocompatibility antigen, alpha chain-like
Osm	2.11436	oncostatin M
LOC110340613	2.11368	serine protease inhibitor A3N
Irf9	2.10958	interferon regulatory factor 9
Clec12a	2.10493	C-type lectin domain family 12 member A
Tnfrsf18	2.10331	TNF receptor superfamily member 18
C7	2.09998	complement C7
Glipr1	2.09876	GLI pathogenesis related 1
LOC110339499	2.09525	uncharacterized LOC110339499
LOC101831692	2.08797	lysozyme C-2-like
Ccnb1	2.08535	cyclin B1
LOC101844401	2.08495	adenosine receptor A3
LOC101822574	2.08272	cytochrome b-245 light chain
LOC121133516	2.07601	uncharacterized LOC121133516
LOC101843909	2.07242	apoptosis-associated speck-like protein containing a CARD
Spi1	2.07072	Spi-1 proto-oncogene
LOC101829237	2.0705	natural cytotoxicity triggering receptor 1
LOC110341227	2.06931	uncharacterized LOC110341227
LOC121135910	2.06894	H-2 class I histocompatibility antigen, alpha chain-like
Elf4	2.06799	E74 like ETS transcription factor 4
Hal	2.05522	histidine ammonia-lyase
Osmr	2.05286	oncostatin M receptor
Ly86	2.05286	lymphocyte antigen 86
Nlrp3	2.05227	NLR family pyrin domain containing 3
LOC101839568	2.04264	cytochrome P450 1B1
Orm1	2.03526	orosomucoid 1
Ptprc	2.01803	protein tyrosine phosphatase receptor type C
LOC121138587	2.01431	H-2 class I histocompatibility antigen, alpha chain-like
Ncf1	2.01419	neutrophil cytosolic factor 1
Fcrla	2.00939	Fc receptor like A
LOC110342366	2.00582	uncharacterized LOC110342366
Cxcl17	2.00146	C-X-C motif chemokine ligand 17
Ifi30	2.00102	IFI30 lysosomal thiol reductase
Bub1b	2.00074	BUB1 mitotic checkpoint serine/threonine kinase B
Zfp36	2.00062	ZFP36 ring finger protein
Pik3r5	1.99871	phosphoinositide-3-kinase regulatory subunit 5
Batf2	1.99777	basic leucine zipper ATF-like transcription factor 2
Map3k8	1.99379	mitogen-activated protein kinase kinase kinase 8
Lat2	1.99293	linker for activation of T cells family member 2
LOC121141386	1.9913	uncharacterized LOC121141386
LOC101823081	1.98962	tripartite motif-containing protein 30A
Fcer1g	1.98916	Fc fragment of IgE receptor Ig
Sgk1	1.98794	serum/glucocorticoid regulated kinase 1
Cd68	1.98587	CD68 molecule
Fbxo39	1.98562	F-box protein 39
C1qb	1.98313	complement C1q B chain
LOC106020915	1.98211	NACHT, LRR and PYD domains-containing protein 1a-like
Apold1	1.98169	apolipoprotein L domain containing 1
Uhrf1	1.9786	ubiquitin like with PHD and ring finger domains 1
Cxcl16	1.97709	C-X-C motif chemokine ligand 16
Cd27	1.97062	CD27 molecule
C1qtnf6	1.96618	C1q and TNF related 6
LOC110339725	1.96193	H-2 class II histocompatibility antigen, E-D beta chain-like
Lrrc15	1.95632	leucine rich repeat containing 15
Arhgap30	1.95615	Rho GTPase activating protein 30
LOC101832695	1.95586	H-2 class I histocompatibility antigen, D-37 alpha chain
LOC121134342	1.94752	uncharacterized LOC121134342
Nfkbia	1.94256	NFKB inhibitor alpha
Cep55	1.94167	centrosomal protein 55
LOC101834989	1.92775	interferon-inducible GTPase 1
Depdc1	1.9259	DEP domain containing 1
Aif1	1.92585	allograft inflammatory factor 1
Cd3d	1.91527	CD3d molecule
Spc25	1.90953	SPC25 component of NDC80 kinetochore complex
LOC101838220	1.90065	T-cell immunoglobulin and mucin domain-containing protein 4
Was	1.89761	WASP actin nucleation promoting factor
LOC101836430	1.89298	L-amino-acid oxidase
LOC110340368	1.8858	colony stimulating factor 2 receptor subunit beta
Myc	1.87282	MYC proto-oncogene, bHLH transcription factor
Dram1	1.87255	DNA damage regulated autophagy modulator 1
Padi4	1.86612	peptidyl arginine deiminase 4
Cyth4	1.86493	cytohesin 4
Cysltr2	1.86438	cysteinyl leukotriene receptor 2
A4galt	1.86194	alpha 1,4-galactosyltransferase (P blood group)
Dok2	1.86052	docking protein 2
S1pr3	1.85852	sphingosine-1-phosphate receptor 3
LOC121134234	1.85446	uncharacterized LOC121134234
S100a11	1.85202	S100 calcium binding protein A11
Ctsc	1.84424	cathepsin C
Crispld2	1.84151	cysteine rich secretory protein LCCL domain containing 2
Trim25	1.83165	tripartite motif containing 25
Il1r1	1.83134	interleukin 1 receptor type 1
LOC121140440	1.82486	uncharacterized LOC121140440
C1qc	1.82254	complement C1q C chain
Pimreg	1.81998	PICALM interacting mitotic regulator
Hpn	1.81928	hepsin
Runx1	1.81914	RUNX family transcription factor 1
Melk	1.81789	maternal embryonic leucine zipper kinase
LOC110339912	1.81649	baculoviral IAP repeat-containing protein 3
Ptges	1.81515	prostaglandin E synthase
Fas	1.80824	Fas cell surface death receptor
LOC101844787	1.80798	class II histocompatibility antigen, M alpha chain
LOC110342736	1.80161	uncharacterized LOC110342736
Icam1	1.80151	intercellular adhesion molecule 1
Tifab	1.80088	TIFA inhibitor
Gsdmd	1.79893	gasdermin D
LOC101841890	1.79763	killer cell lectin-like receptor 2
Trim21	1.79518	tripartite motif containing 21
LOC101840844	1.7947	transmembrane immune signaling adaptor TYROBP
Parvg	1.79262	parvin gamma
LOC121136665	1.79254	uncharacterized LOC121136665
Knstrn	1.79124	kinetochore localized astrin (SPAG5) binding protein
LOC106020742	1.79041	serpin B9
LOC121135368	1.78426	leukocyte immunoglobulin-like receptor subfamily A member 2
S1pr4	1.78413	sphingosine-1-phosphate receptor 4
Sgo2	1.78024	shugoshin 2
Baz1a	1.78021	bromodomain adjacent to zinc finger domain 1A
Vav1	1.77882	vav guanine nucleotide exchange factor 1
Psd4	1.77615	pleckstrin and Sec7 domain containing 4
LOC121134674	1.77226	uncharacterized LOC121134674
Itgb2	1.77216	integrin subunit beta 2
LOC101827806	1.76266	toll-like receptor 13
Mcoln2	1.75886	mucolipin TRP cation channel 2
Stat1	1.75759	signal transducer and activator of transcription 1
Dmp1	1.75604	dentin matrix acidic phosphoprotein 1
Slc39a14	1.75555	solute carrier family 39 member 14
Rnf213	1.7552	ring finger protein 213
Ccna2	1.74948	cyclin A2
Kng1	1.74275	kininogen 1
LOC110342040	1.74053	uncharacterized LOC110342040
LOC110340393	1.73721	cytokine receptor common subunit beta-like
LOC121135478	1.73372	uncharacterized LOC121135478
Ctsk	1.7265	cathepsin K
Rbm43	1.72557	RNA binding motif protein 43
Ikbke	1.72109	inhibitor of nuclear factor kappa B kinase subunit epsilon
Omd	1.72057	osteomodulin
Irf5	1.71805	interferon regulatory factor 5
Pmaip1	1.71699	phorbol-12-myristate-13-acetate-induced protein 1
LOC121140952	1.71696	uncharacterized LOC121140952
Endou	1.7118	endonuclease, poly(U) specific
LOC121144485	1.70484	retinoic acid early-inducible protein 1-epsilon-like
LOC121133057	1.70443	uncharacterized LOC121133057
Ptpn6	1.70308	protein tyrosine phosphatase non-receptor type 6
Ccnb2	1.70092	cyclin B2
LOC101829419	1.70042	DNA-(apurinic or apyrimidinic site) endonuclease 2-like
Serpinb1	1.70038	serpin family B member 1
Cmtm7	1.69815	CKLF like MARVEL transmembrane domain containing 7
Mrc1	1.69654	mannose receptor C-type 1
Sele	1.69579	selectin E
Umodl1	1.69546	uromodulin like 1
Helz2	1.69472	helicase with zinc finger 2
LOC121134332	1.69318	uncharacterized LOC121134332
Atp8b4	1.68826	ATPase phospholipid transporting 8B4 (putative)
LOC101841734	1.68735	annexin A8
Fmo2	1.68247	flavin containing dimethylaniline monoxygenase 2
Ly96	1.68062	lymphocyte antigen 96
Tubb6	1.67814	tubulin beta 6 class V
LOC121137228	1.67771	uncharacterized LOC121137228
Traf3ip3	1.67761	TRAF3 interacting protein 3
Rasal3	1.6776	RAS protein activator like 3
LOC106021433	1.67342	cyclic GMP-AMP synthase
Cd37	1.67257	CD37 molecule
LOC121141439	1.66356	schlafen family member 12-like
Fcgr2b	1.66351	Fc fragment of IgG receptor IIb
Samhd1	1.6607	SAM and HD domain containing deoxynucleoside triphosphate triphosphohydrolase 1
LOC101833744	1.65681	ATP-binding cassette sub-family A member 6
Napsa	1.65326	napsin A aspartic peptidase
Phyhd1	1.65202	phytanoyl-CoA dioxygenase domain containing 1
Tlr2	1.64778	toll like receptor 2
LOC101832429	1.64525	H-2 class I histocompatibility antigen, Q9 alpha chain
Tlr1	1.64492	toll like receptor 1
Card14	1.6445	caspase recruitment domain family member 14
LOC101831799	1.64404	macrophage-expressed gene 1 protein
Cd84	1.64238	CD84 molecule
LOC101824440	1.64186	interleukin 18 binding protein
LOC106023121	1.6336	H-2 class I histocompatibility antigen, Q10 alpha chain-like
Gem	1.6315	GTP binding protein overexpressed in skeletal muscle
Dio3	1.62908	iodothyronine deiodinase 3
LOC101830303	1.62853	C-type lectin domain family 2 member D11
LOC110340611	1.62628	uncharacterized LOC110340611
Nlrp6	1.62467	NLR family pyrin domain containing 6
Arid5a	1.62036	AT-rich interaction domain 5A
Ncf4	1.62036	neutrophil cytosolic factor 4
Ifih1	1.60989	interferon induced with helicase C domain 1
Cebpb	1.60774	CCAAT enhancer binding protein beta
Kifc1	1.6035	kinesin family member C1
Tacc3	1.60066	transforming acidic coiled-coil containing protein 3
Nlrc4	1.6002	NLR family CARD domain containing 4
Ptpn18	1.59998	protein tyrosine phosphatase non-receptor type 18
Arhgap9	1.59465	Rho GTPase activating protein 9
Cd38	1.59235	CD38 molecule
LOC121139263	1.59167	interferon alpha-inducible protein 27, mitochondrial-like
Orc1	1.58761	origin recognition complex subunit 1
Casp7	1.58708	caspase 7
Prr15l	1.58066	proline rich 15 like
Cfi	1.58025	complement factor I
LOC101827999	1.57958	acylcarnitine hydrolase-like
Myo1f	1.57708	myosin IF
Cd80	1.57424	CD80 molecule
Soat1	1.56951	sterol O-acyltransferase 1
LOC121140495	1.56559	uncharacterized LOC121140495
Parp10	1.56377	poly(ADP-ribose) polymerase family member 10
Emp1	1.56326	epithelial membrane protein 1
Tgfb1	1.56278	transforming growth factor beta 1
Fos	1.56008	Fos proto-oncogene, AP-1 transcription factor subunit
Lyn	1.55614	LYN proto-oncogene, Src family tyrosine kinase
Pim1	1.55092	Pim-1 proto-oncogene, serine/threonine kinase
F13a1	1.54355	coagulation factor XIII A chain
Gsdmb	1.54329	gasdermin B
Dio2	1.53689	iodothyronine deiodinase 2
Gpsm3	1.53611	G protein signaling modulator 3
Pdk4	1.53263	pyruvate dehydrogenase kinase 4
Nuak2	1.53192	NUAK family kinase 2
Rmi2	1.5308	RecQ mediated genome instability 2
Tmem156	1.53016	transmembrane protein 156
Ect2	1.52958	epithelial cell transforming 2
LOC121139262	1.52794	interferon alpha-inducible protein 27, mitochondrial-like
Arpc1b	1.52589	actin related protein 2/3 complex subunit 1B
LOC121134468	1.52136	uncharacterized LOC121134468
Kif14	1.51948	kinesin family member 14
Cdca7l	1.51154	cell division cycle associated 7 like
LOC121140906	1.50756	uncharacterized LOC121140906
A2m	1.49852	alpha-2-macroglobulin
Mcm10	1.49467	minichromosome maintenance 10 replication initiation factor
LOC101833290	1.49201	multidrug resistance protein 2
Lat	1.48719	linker for activation of T cells
Hs3st6	1.48662	heparan sulfate-glucosamine 3-sulfotransferase 6
Cd14	1.48542	CD14 molecule
Sash3	1.48413	SAM and SH3 domain containing 3
Parp3	1.48411	poly(ADP-ribose) polymerase family member 3
Lipa	1.47977	lipase A, lysosomal acid type
LOC121133169	1.47758	uncharacterized LOC121133169
Tifa	1.47573	TRAF interacting protein with forkhead associated domain
Pilra	1.47557	paired immunoglobin like type 2 receptor alpha
Lcn9	1.47213	lipocalin 9
Ccn1	1.4678	cellular communication network factor 1
Tmem176a	1.46531	transmembrane protein 176A
Pla2g4f	1.45237	phospholipase A2 group IVF
LOC101822541	1.45111	tripartite motif-containing protein 30A
LOC101835218	1.45067	GTPase IMAP family member 9
LOC101841267	1.44765	aldo-keto reductase family 1 member C15
Btk	1.44736	Bruton tyrosine kinase
LOC110339485	1.44671	uncharacterized LOC110339485
LOC106022651	1.44664	tripartite motif-containing protein 30A
Tnfaip3	1.44005	TNF alpha induced protein 3
Nfkbiz	1.43718	NFKB inhibitor zeta
Gpnmb	1.43651	glycoprotein nmb
Casp8	1.43571	caspase 8
Inpp5d	1.43413	inositol polyphosphate-5-phosphatase D
LOC110343673	1.43263	uncharacterized LOC110343673
LOC110342490	1.42876	uncharacterized LOC110342490
Tinagl1	1.42875	tubulointerstitial nephritis antigen like 1
Tlr7	1.42057	toll like receptor 7
Sphk1	1.41659	sphingosine kinase 1
LOC101835835	1.40714	serine protease inhibitor A3N-like
LOC121137542	1.40456	uncharacterized LOC121137542
Tgfbi	1.40262	transforming growth factor beta induced
LOC101837048	1.40188	NACHT, LRR and PYD domains-containing protein 1a
LOC101831114	1.40084	low affinity immunoglobulin gamma Fc region receptor III
Rrm2	1.39894	ribonucleotide reductase regulatory subunit M2
Pgghg	1.39398	protein-glucosylgalactosylhydroxylysine glucosidase
Clic1	1.39379	chloride intracellular channel 1
Slc10a6	1.39187	solute carrier family 10 member 6
Pstpip1	1.39173	proline-serine-threonine phosphatase interacting protein 1
Ctsv	1.38952	cathepsin V
LOC110340872	1.38711	uncharacterized LOC110340872
Ybx3	1.38408	Y-box binding protein 3
Dapp1	1.38231	dual adaptor of phosphotyrosine and 3-phosphoinositides 1
Dusp2	1.3816	dual specificity phosphatase 2
CUNH19orf38	1.38002	chromosome unknown C19orf38 homolog
Medag	1.38	mesenteric estrogen dependent adipogenesis
Gpx1	1.37949	glutathione peroxidase 1
Rbm47	1.37914	RNA binding motif protein 47
Ctsz	1.37683	cathepsin Z
Syk	1.37527	spleen associated tyrosine kinase
LOC101838408	1.37349	histone-lysine N-methyltransferase SETDB2
Stat2	1.37223	signal transducer and activator of transcription 2
LOC121141855	1.37202	uncharacterized LOC121141855
Cdk1	1.3701	cyclin dependent kinase 1
Hspb1	1.36981	heat shock protein family B (small) member 1
Wnt2b	1.36934	Wnt family member 2B
Trnak-cuu_32	1.36803	tRNA-Lys
Ucp2	1.36802	uncoupling protein 2
LOC101826582	1.36336	P2Y purinoceptor 6-like
LOC106023252	1.36314	acetyl-CoA acetyltransferase, cytosolic-like
LOC121137342	1.36072	small nucleolar RNA SNORD47
LOC101826335	1.35952	saoe class I histocompatibility antigen, A alpha chain
LOC101844703	1.35786	leukocyte immunoglobulin-like receptor subfamily B member 3
Tbc1d10c	1.35677	TBC1 domain family member 10C
LOC121140451	1.35331	uncharacterized LOC121140451
Nuf2	1.34916	NUF2 component of NDC80 kinetochore complex
LOC110339970	1.34827	uncharacterized LOC110339970
Ikzf1	1.34774	IKAROS family zinc finger 1
Stra6	1.34619	signaling receptor and transporter of retinol STRA6
Acp5	1.34288	acid phosphatase 5, tartrate resistant
Spn	1.34189	sialophorin
LOC121139259	1.33797	serine protease inhibitor A3N-like
Pros1	1.33246	protein S
Kcna5	1.32832	potassium voltage-gated channel subfamily A member 5
LOC101841093	1.32642	acylcarnitine hydrolase
Pygl	1.32367	glycogen phosphorylase L
Tmem106a	1.32307	transmembrane protein 106A
Cd101	1.3205	CD101 molecule
Chi3l1	1.32021	chitinase 3 like 1
Ccn2	1.31865	cellular communication network factor 2
Igfbp3	1.31853	insulin like growth factor binding protein 3
Anxa2	1.31632	annexin A2
Cenpa	1.31366	centromere protein A
LOC121143792	1.31239	uncharacterized LOC121143792
Slc5a3	1.31218	solute carrier family 5 member 3
P2ry6	1.31128	pyrimidinergic receptor P2Y6
Sla	1.30855	Src like adaptor
Loxl4	1.3078	lysyl oxidase like 4
Steap1	1.30432	STEAP family member 1
LOC101827398	1.30419	cytohesin 1 interacting protein
LOC121135806	1.30394	uncharacterized LOC121135806
Angptl1	1.30109	angiopoietin like 1
Lst1	1.29914	leukocyte specific transcript 1
LOC101822814	1.29809	HLA class I histocompatibility antigen, alpha chain G
Csrnp1	1.29547	cysteine and serine rich nuclear protein 1
Upp1	1.28952	uridine phosphorylase 1
Wars1	1.28917	tryptophanyl-tRNA synthetase 1
Pgf	1.28883	placental growth factor
Fermt3	1.28579	FERM domain containing kindlin 3
LOC101823391	1.28325	guanylate-binding protein 6
Skap1	1.28299	src kinase associated phosphoprotein 1
Rarres1	1.28172	retinoic acid receptor responder 1
Tnfrsf12a	1.2812	TNF receptor superfamily member 12A
Snx20	1.28094	sorting nexin 20
Rab38	1.27926	RAB38, member RAS oncogene family
Rab20	1.27924	RAB20, member RAS oncogene family
Klk1	1.27699	kallikrein 1
Mafb	1.2759	MAF bZIP transcription factor B
Stil	1.27502	STIL centriolar assembly protein
Vdr	1.27432	vitamin D receptor
Lgals1	1.26951	galectin 1
Clec1a	1.26945	C-type lectin domain family 1 member A
Cd40	1.26787	CD40 molecule
Pram1	1.2678	PML-RARA regulated adaptor molecule 1
Sinhcaf	1.26645	SIN3-HDAC complex associated factor
Plekhf1	1.26564	pleckstrin homology and FYVE domain containing 1
LOC101829214	1.26461	TAP binding protein
Fgr	1.26174	FGR proto-oncogene, Src family tyrosine kinase
Map3k6	1.25652	mitogen-activated protein kinase kinase kinase 6
Slc37a2	1.25519	solute carrier family 37 member 2
Tnfsf10	1.25365	TNF superfamily member 10
Cd86	1.25157	CD86 molecule
LOC121143461	1.24962	uncharacterized LOC121143461
Mrps6	1.24942	mitochondrial ribosomal protein S6
Ticam2	1.24929	toll like receptor adaptor molecule 2
Fgd2	1.24846	FYVE, RhoGEF and PH domain containing 2
Slc38a11	1.24773	solute carrier family 38 member 11
LOC121134412	1.24751	small nucleolar RNA SNORD52
LOC110341714	1.24748	uncharacterized LOC110341714
S100a9	1.2449	S100 calcium binding protein A9
LOC106022283	1.24045	uncharacterized LOC106022283
Mdfic	1.23837	MyoD family inhibitor domain containing
LOC121133128	1.23783	uncharacterized LOC121133128
Bdkrb2	1.23628	bradykinin receptor B2
Ubash3a	1.2353	ubiquitin associated and SH3 domain containing A
LOC121138303	1.23498	uncharacterized LOC121138303
Ncapg	1.22745	non-SMC condensin I complex subunit G
Itk	1.22357	IL2 inducible T cell kinase
Tec	1.22351	tec protein tyrosine kinase
CUNH16orf54	1.22221	chromosome unknown C16orf54 homolog
Tmem140	1.22182	transmembrane protein 140
Tnc	1.22154	tenascin C
Cd53	1.22024	CD53 molecule
Ikzf3	1.21643	IKAROS family zinc finger 3
Il18	1.21597	interleukin 18
Cmklr1	1.21592	chemerin chemokine-like receptor 1
Depdc7	1.21471	DEP domain containing 7
Nod1	1.2144	nucleotide binding oligomerization domain containing 1
Pfkfb3	1.21106	6-phosphofructo-2-kinase/fructose-2,6-biphosphatase 3
Shld3	1.21053	shieldin complex subunit 3
LOC101837645	1.21048	cytochrome b reductase 1
Stc1	1.20979	stanniocalcin 1
Il13ra1	1.20881	interleukin 13 receptor subunit alpha 1
Cmpk2	1.20785	cytidine/uridine monophosphate kinase 2
Mitd1	1.20726	microtubule interacting and trafficking domain containing 1
Wwtr1	1.20508	WW domain containing transcription regulator 1
Plcg2	1.20265	phospholipase C gamma 2
LOC101833926	1.19768	tumor necrosis factor receptor superfamily member 10B
Ncaph	1.19749	non-SMC condensin I complex subunit H
Crybg1	1.19563	crystallin beta-gamma domain containing 1
Zwint	1.19466	ZW10 interacting kinetochore protein
LOC106021758	1.19181	uncharacterized LOC106021758
Prc1	1.19115	protein regulator of cytokinesis 1
Slc35g1	1.1902	solute carrier family 35 member G1
Dsn1	1.19002	DSN1 component of MIS12 kinetochore complex
Kif20a	1.18918	kinesin family member 20A
Tnfsf8	1.18657	TNF superfamily member 8
C3	1.18246	complement C3
LOC121140193	1.18023	uncharacterized LOC121140193
Zc3hav1	1.17703	zinc finger CCCH-type containing, antiviral 1
Hrct1	1.17469	histidine rich carboxyl terminus 1
Serpinf2	1.1739	serpin family F member 2
Mybpc2	1.17311	myosin binding protein C2
Eif4ebp1	1.17124	eukaryotic translation initiation factor 4E binding protein 1
LOC101827919	1.1699	CMRF-35-like molecule 4
Relb	1.16407	RELB proto-oncogene, NF-kB subunit
Arhgap25	1.15786	Rho GTPase activating protein 25
Kif2c	1.15526	kinesin family member 2C
Rnf125	1.15062	ring finger protein 125
Dtx3l	1.15033	deltex E3 ubiquitin ligase 3L
Cda	1.14837	cytidine deaminase
LOC101840413	1.14721	L-amino-acid oxidase
Ptgs2	1.14636	prostaglandin-endoperoxide synthase 2
LOC101823628	1.14314	tripartite motif-containing protein 34A-like
LOC106020734	1.14081	zinc finger protein 54-like
Fam71e1	1.13908	family with sequence similarity 71 member E1
Serpinb10	1.13866	serpin family B member 10
Cdh19	1.13761	cadherin 19
LOC121136864	1.13049	uncharacterized LOC121136864
Lap3	1.12877	leucine aminopeptidase 3
Evi2b	1.12768	ecotropic viral integration site 2B
Nfam1	1.12745	NFAT activating protein with ITAM motif 1
Tnfaip6	1.12695	TNF alpha induced protein 6
LOC110340984	1.12484	phenazine biosynthesis-like domain-containing protein 1
Slc12a1	1.12429	solute carrier family 12 member 1
Paqr5	1.12346	progestin and adipoQ receptor family member 5
Mastl	1.12339	microtubule associated serine/threonine kinase like
Rnf19b	1.12077	ring finger protein 19B
Tmem52	1.11967	transmembrane protein 52
Knl1	1.11816	kinetochore scaffold 1
LOC110343137	1.11789	uncharacterized LOC110343137
LOC121135225	1.11782	high mobility group protein B1-like
LOC121141437	1.11648	schlafen family member 12-like
Niban1	1.11382	niban apoptosis regulator 1
Aqp1	1.11289	aquaporin 1 (Colton blood group)
LOC101842235	1.11181	serine protease inhibitor A3N-like
Plaur	1.11126	plasminogen activator, urokinase receptor
C1s	1.10771	complement C1s
Fgf2	1.10703	fibroblast growth factor 2
Nqo2	1.10451	N-ribosyldihydronicotinamide:quinone reductase 2
LOC101832694	1.1039	DNA dC->dU-editing enzyme APOBEC-3
Klf2	1.10233	Kruppel like factor 2
Castor1	1.09737	cytosolic arginine sensor for mTORC1 subunit 1
Pla2g4a	1.09437	phospholipase A2 group IVA
Ercc6l	1.09187	ERCC excision repair 6 like, spindle assembly checkpoint helicase
LOC101831914	1.08844	RT1 class I histocompatibility antigen, AA alpha chain-like
Pml	1.08386	PML nuclear body scaffold
Art3	1.08331	ADP-ribosyltransferase 3 (inactive)
Zc3h12a	1.0828	zinc finger CCCH-type containing 12A
Unc93b1	1.081	unc-93 homolog B1, TLR signaling regulator
Vcam1	1.07915	vascular cell adhesion molecule 1
Alpk1	1.0786	alpha kinase 1
Il17ra	1.07854	interleukin 17 receptor A
Mgam	1.07469	maltase-glucoamylase
Cd36	1.07453	CD36 molecule
Vim	1.07215	vimentin
Fam107a	1.06876	family with sequence similarity 107 member A
LOC101826966	1.06727	matrix Gla protein
Kif22	1.06628	kinesin family member 22
Nek2	1.06598	NIMA related kinase 2
LOC110340408	1.06347	uncharacterized LOC110340408
Gusb	1.06101	glucuronidase beta
Gimap6	1.05846	GTPase, IMAP family member 6
Gch1	1.05829	GTP cyclohydrolase 1
Rgs18	1.05573	regulator of G protein signaling 18
Sat1	1.05533	spermidine/spermine N1-acetyltransferase 1
Bst1	1.05478	bone marrow stromal cell antigen 1
Serpine1	1.05371	serpin family E member 1
Dlgap5	1.05129	DLG associated protein 5
Itga5	1.04971	integrin subunit alpha 5
LOC110342450	1.0497	uncharacterized LOC110342450
Psors1c2	1.04909	psoriasis susceptibility 1 candidate 2
Sh2d4a	1.04814	SH2 domain containing 4A
Ckap2l	1.04628	cytoskeleton associated protein 2 like
Cd4	1.04568	CD4 molecule
Lpar4	1.04504	lysophosphatidic acid receptor 4
LOC106021521	1.04398	cell surface glycoprotein CD200 receptor 1
Msn	1.04177	moesin
LOC110343022	1.04094	uncharacterized LOC110343022
Nfkb2	1.03303	nuclear factor kappa B subunit 2
Xkr5	1.03202	XK related 5
Gcnt2	1.02967	glucosaminyl (N-acetyl) transferase 2 (I blood group)
Birc5	1.02935	baculoviral IAP repeat containing 5
C5ar1	1.02693	complement C5a receptor 1
LOC121140907	1.02286	uncharacterized LOC121140907
Myd88	1.02073	MYD88 innate immune signal transduction adaptor
Pkd1l1	1.01858	polycystin 1 like 1, transient receptor potential channel interacting
Ptafr	1.01834	platelet activating factor receptor
Scara5	1.0154	scavenger receptor class A member 5
Dock2	1.01078	dedicator of cytokinesis 2
Hmgb2	1.01075	high mobility group box 2
Tcim	1.00839	transcriptional and immune response regulator
Lrrc66	1.00775	leucine rich repeat containing 66
Trib3	1.00571	tribbles pseudokinase 3
Skap2	1.00556	src kinase associated phosphoprotein 2
LOC121136265	1.00511	uncharacterized LOC121136265
Mcl1	1.00224	MCL1 apoptosis regulator, BCL2 family member
Klc3	-1.00011	kinesin light chain 3
Opalin	-1.00054	oligodendrocytic myelin paranodal and inner loop protein
Ndufaf8	-1.00241	NADH:ubiquinone oxidoreductase complex assembly factor 8
LOC110339630	-1.0032	lysosomal alpha-mannosidase-like
LOC121138998	-1.0051	40S ribosomal protein S27-like
LOC101837211	-1.00525	60S acidic ribosomal protein P2-like
Metrn	-1.00713	meteorin, glial cell differentiation regulator
CUNH1orf115	-1.00815	chromosome unknown C1orf115 homolog
LOC121140037	-1.01246	60S ribosomal protein L18
LOC121135650	-1.0139	ATP synthase subunit d, mitochondrial-like
LOC121139783	-1.01666	1-phosphatidylinositol 4,5-bisphosphate phosphodiesterase beta-4-like
LOC121138888	-1.01709	protocadherin beta-18-like
Wdr86	-1.01904	WD repeat domain 86
LOC106021611	-1.02162	uncharacterized LOC106021611
LOC106022412	-1.02674	glyceraldehyde-3-phosphate dehydrogenase
Tmem88	-1.02773	transmembrane protein 88
LOC121137073	-1.02907	uncharacterized LOC121137073
Col1a2	-1.02989	collagen type I alpha 2 chain
Spon2	-1.03113	spondin 2
Phldb1	-1.03166	pleckstrin homology like domain family B member 1
Steap3	-1.03337	STEAP3 metalloreductase
Dusp15	-1.0343	dual specificity phosphatase 15
LOC101831113	-1.03597	60S ribosomal protein L38-like
Atp2a3	-1.03966	ATPase sarcoplasmic/endoplasmic reticulum Ca2+ transporting 3
Myh14	-1.04002	myosin heavy chain 14
Sfrp2	-1.04798	secreted frizzled related protein 2
Ccdc85b	-1.05011	coiled-coil domain containing 85B
Gdf1	-1.05216	growth differentiation factor 1
Abcc6	-1.05889	ATP binding cassette subfamily C member 6
Prdm6	-1.06121	PR/SET domain 6
LOC121138833	-1.06239	heterogeneous nuclear ribonucleoprotein A3-like
LOC101844262	-1.06464	AP-1 complex-associated regulatory protein
Znf771	-1.06693	zinc finger protein 771
LOC121143481	-1.06914	uncharacterized LOC121143481
CUNH4orf48	-1.06946	chromosome unknown C4orf48 homolog
Tpgs1	-1.06955	tubulin polyglutamylase complex subunit 1
LOC121138596	-1.07269	HEAT repeat-containing protein 3-like
Egfl8	-1.07616	EGF like domain multiple 8
Copz2	-1.07914	COPI coat complex subunit zeta 2
LOC101823532	-1.07961	PDZ domain-containing protein GIPC1-like
LOC101826794	-1.07995	glyceraldehyde-3-phosphate dehydrogenase-like
LOC121141236	-1.08008	myc-associated zinc finger protein-like
LOC101833265	-1.08612	mast/stem cell growth factor receptor Kit-like
Arsl	-1.08714	arylsulfatase L
LOC101824431	-1.09141	alpha-enolase-like
LOC121134145	-1.09371	septin-8-like
Tmprss9	-1.0942	transmembrane serine protease 9
Il25	-1.09504	interleukin 25
LOC121133323	-1.09509	uncharacterized LOC121133323
LOC121138299	-1.09631	spidroin-1-like
LOC106021954	-1.09633	uncharacterized LOC106021954
LOC121144327	-1.09819	40S ribosomal protein SA-like
LOC121140827	-1.09891	uncharacterized LOC121140827
Mag	-1.09911	myelin associated glycoprotein
LOC101826487	-1.10033	uncharacterized LOC101826487
Tmem191c	-1.1064	transmembrane protein 191C
Scarf2	-1.1068	scavenger receptor class F member 2
LOC121136987	-1.10889	uncharacterized LOC121136987
Six5	-1.11178	SIX homeobox 5
Ddah2	-1.11265	dimethylarginine dimethylaminohydrolase 2
Lyplal1	-1.11316	lysophospholipase like 1
LOC110341236	-1.11878	uncharacterized LOC110341236
Colec11	-1.12092	collectin subfamily member 11
LOC121137512	-1.1228	uncharacterized LOC121137512
Hic1	-1.12361	HIC ZBTB transcriptional repressor 1
Fa2h	-1.12837	fatty acid 2-hydroxylase
LOC101843255	-1.13134	proline-rich nuclear receptor coactivator 2
Acvr2b	-1.14246	activin A receptor type 2B
LOC121140395	-1.14327	uncharacterized LOC121140395
Grm4	-1.14423	glutamate metabotropic receptor 4
Adamts19	-1.14678	ADAM metallopeptidase with thrombospondin type 1 motif 19
LOC110343752	-1.14976	uncharacterized LOC110343752
Cdk5r2	-1.15221	cyclin dependent kinase 5 regulatory subunit 2
LOC121142467	-1.1527	uncharacterized LOC121142467
LOC121136427	-1.15528	uncharacterized LOC121136427
Nkx2-2	-1.15731	NK2 homeobox 2
LOC121134996	-1.15801	small nucleolar RNA SNORD64
LOC101844280	-1.15833	stromal membrane-associated protein 1-like
LOC121142973	-1.16001	ubiquitin carboxyl-terminal hydrolase 19-like
Cd244	-1.16385	CD244 molecule
Wfdc1	-1.16481	WAP four-disulfide core domain 1
LOC110340153	-1.16508	uncharacterized LOC110340153
LOC121138602	-1.16568	phosphatidylinositol 5-phosphate 4-kinase type-2 beta-like
Hmcn1	-1.16842	hemicentin 1
Gpr153	-1.16977	G protein-coupled receptor 153
Pcsk1n	-1.17003	proprotein convertase subtilisin/kexin type 1 inhibitor
Atp2c2	-1.17343	ATPase secretory pathway Ca2+ transporting 2
Papln	-1.17461	papilin, proteoglycan like sulfated glycoprotein
LOC121144167	-1.1762	uncharacterized LOC121144167
LOC106022609	-1.18232	mucin-1
LOC121138416	-1.18352	laminin subunit gamma-3-like
Ltc4s	-1.18502	leukotriene C4 synthase
Smco3	-1.18547	single-pass membrane protein with coiled-coil domains 3
LOC121135940	-1.18792	uncharacterized LOC121135940
LOC121143510	-1.19169	uncharacterized LOC121143510
LOC121140008	-1.19278	uncharacterized LOC121140008
Pln	-1.19313	phospholamban
LOC121143314	-1.19487	40S ribosomal protein S2-like
LOC101825547	-1.19784	60S ribosomal protein L26-like
LOC121132728	-1.19856	glyceraldehyde-3-phosphate dehydrogenase-like
LOC121142183	-1.20032	60S ribosomal protein L7a-like
Tdrd12	-1.20089	tudor domain containing 12
LOC121139817	-1.2086	ATP synthase F(0) complex subunit C1, mitochondrial-like
LOC110340312	-1.21651	uncharacterized LOC110340312
LOC121140352	-1.22045	uncharacterized LOC121140352
Nipal4	-1.22071	NIPA like domain containing 4
Myct1	-1.22139	MYC target 1
Flvcr2	-1.22182	FLVCR heme transporter 2
LOC121136394	-1.22222	putative RNA-binding protein 15B
Plxnb3	-1.22385	plexin B3
LOC121136140	-1.22582	protein piccolo-like
Trim72	-1.23188	tripartite motif containing 72
LOC101841133	-1.23231	D-box binding PAR bZIP transcription factor
LOC121136460	-1.23267	laminin subunit gamma-3-like
LOC121138360	-1.23361	phosphatidylinositol 4-phosphate 5-kinase-like protein 1
LOC106022109	-1.23426	60S ribosomal protein L36-like
Prr7	-1.24686	proline rich 7, synaptic
Kazald1	-1.25209	Kazal type serine peptidase inhibitor domain 1
Mfap2	-1.25274	microfibril associated protein 2
LOC106022350	-1.25291	uncharacterized LOC106022350
LOC106021902	-1.25327	uncharacterized LOC106021902
LOC106021693	-1.26347	uncharacterized LOC106021693
LOC101840984	-1.26385	cytochrome P450 2D28
Kif26a	-1.26475	kinesin family member 26A
Col1a1	-1.2677	collagen type I alpha 1 chain
Slc5a11	-1.27746	solute carrier family 5 member 11
LOC101825281	-1.27902	myosin-6-like
LOC121142781	-1.28246	proline-rich receptor-like protein kinase PERK9
LOC121134754	-1.28296	insulin receptor-like
Cep295nl	-1.28639	CEP295 N-terminal like
Ush1g	-1.2891	USH1 protein network component sans
Tgfbr3l	-1.29072	transforming growth factor beta receptor 3 like
Fam228b	-1.2924	family with sequence similarity 228 member B
Chad	-1.2947	chondroadherin
LOC101837280	-1.29599	protein FAM76A
LOC121139918	-1.30396	protein Shroom2-like
LOC121143907	-1.30875	uncharacterized LOC121143907
Plpp2	-1.31015	phospholipid phosphatase 2
LOC121141207	-1.312	uncharacterized LOC121141207
LOC121139678	-1.31254	uncharacterized LOC121139678
Cilp2	-1.31383	cartilage intermediate layer protein 2
Pgpep1l	-1.31474	pyroglutamyl-peptidase I like
Clec3b	-1.31507	C-type lectin domain family 3 member B
LOC121140494	-1.31821	uncharacterized LOC121140494
Tmem125	-1.32085	transmembrane protein 125
LOC121143474	-1.33352	uncharacterized LOC121143474
LOC121132993	-1.33372	uncharacterized LOC121132993
Slc26a9	-1.33459	solute carrier family 26 member 9
LOC110343719	-1.33548	uncharacterized LOC110343719
LOC121139401	-1.34153	uncharacterized LOC121139401
LOC121144312	-1.3549	uncharacterized LOC121144312
LOC101829732	-1.35505	protein S100-A4
LOC101830036	-1.35639	macrophage migration inhibitory factor-like
LOC101839127	-1.36582	FACT complex subunit SPT16-like
LOC121139258	-1.36613	uncharacterized LOC121139258
LOC121132795	-1.36799	uncharacterized LOC121132795
Gjc2	-1.36832	gap junction protein gamma 2
Paqr6	-1.37567	progestin and adipoQ receptor family member 6
LOC101837686	-1.38059	peptidyl-prolyl cis-trans isomerase A-like
Tbxa2r	-1.39803	thromboxane A2 receptor
Irgc	-1.39859	immunity related GTPase cinema
LOC101833698	-1.39943	solute carrier family 26 member 10
Slc5a5	-1.39985	solute carrier family 5 member 5
LOC121134785	-1.39998	uncharacterized LOC121134785
LOC121138000	-1.40063	A-kinase anchor protein 9-like
LOC121137518	-1.40605	uncharacterized LOC121137518
Rdh5	-1.40713	retinol dehydrogenase 5
Atp10b	-1.40755	ATPase phospholipid transporting 10B (putative)
LOC121141373	-1.40815	glyceraldehyde-3-phosphate dehydrogenase
LOC121133163	-1.40978	uncharacterized LOC121133163
Notch3	-1.41543	notch receptor 3
LOC121136859	-1.41598	uncharacterized LOC121136859
LOC121138456	-1.42224	uncharacterized LOC121138456
LOC121140779	-1.42528	uncharacterized LOC121140779
LOC121144364	-1.42663	uncharacterized LOC121144364
LOC121136559	-1.42781	uncharacterized LOC121136559
Tmem221	-1.43213	transmembrane protein 221
LOC121135499	-1.43893	uncharacterized LOC121135499
LOC121141518	-1.4423	coiled-coil domain-containing protein 124
C1qtnf3	-1.44309	C1q and TNF related 3
LOC121136194	-1.44325	uncharacterized LOC121136194
LOC121138311	-1.44539	transmembrane protein 186-like
LOC110343049	-1.44963	uncharacterized LOC110343049
LOC121141340	-1.45189	uncharacterized LOC121141340
LOC121135911	-1.45391	deoxyhypusine synthase-like
LOC101840872	-1.45543	60S ribosomal protein L37-like
LOC121134690	-1.46253	uncharacterized LOC121134690
Btbd17	-1.46649	BTB domain containing 17
LOC101822409	-1.46685	bone gamma-carboxyglutamate protein
LOC110339719	-1.46836	uncharacterized LOC110339719
Tmprss5	-1.46945	transmembrane serine protease 5
Insc	-1.47015	INSC spindle orientation adaptor protein
Ppp1r14a	-1.47323	protein phosphatase 1 regulatory inhibitor subunit 14A
LOC121138705	-1.47512	zinc finger CCHC domain-containing protein 3-like
LOC121133472	-1.48135	uncharacterized LOC121133472
LOC106021874	-1.48889	uncharacterized LOC106021874
LOC121136501	-1.49012	alpha-1,3-mannosyl-glycoprotein 2-beta-N-acetylglucosaminyltransferase-like
LOC121137054	-1.492	GTPase NRas-like
Avpr1b	-1.49592	arginine vasopressin receptor 1B
LOC101831729	-1.50197	40S ribosomal protein S27-like
LOC121140845	-1.502	ubiquitin-conjugating enzyme E2 E3-like
LOC121134002	-1.50844	60S acidic ribosomal protein P1-like
Cacna1s	-1.51117	calcium voltage-gated channel subunit alpha1 S
LOC106022520	-1.51334	uncharacterized LOC106022520
Slc30a2	-1.51431	solute carrier family 30 member 2
LOC110340786	-1.51459	uncharacterized LOC110340786
Hes5	-1.52687	hes family bHLH transcription factor 5
Edn3	-1.5373	endothelin 3
C2cd4d	-1.53873	C2 calcium dependent domain containing 4D
Adamts12	-1.54434	ADAM metallopeptidase with thrombospondin type 1 motif 12
LOC121135981	-1.57256	uncharacterized LOC121135981
LOC121136115	-1.59721	40S ribosomal protein S25-like
LOC121138875	-1.5991	uncharacterized LOC121138875
Fam178b	-1.60033	family with sequence similarity 178 member B
Sec16b	-1.61553	SEC16 homolog B, endoplasmic reticulum export factor
LOC101834967	-1.63396	zinc finger protein 322
LOC101828626	-1.63436	60S ribosomal protein L34-like
LOC101826590	-1.65215	killer cell lectin-like receptor 2
LOC101838835	-1.65374	probable bifunctional dTTP/UTP pyrophosphatase/methyltransferase protein
LOC101830574	-1.65895	60S ribosomal protein L31-like
LOC121140482	-1.69416	uncharacterized LOC121140482
LOC121135245	-1.70065	uncharacterized LOC121135245
Scand1	-1.70577	SCAN domain containing 1
Asb10	-1.72721	ankyrin repeat and SOCS box containing 10
Akap17a	-1.73416	A-kinase anchoring protein 17A
Ly6g6c	-1.741	lymphocyte antigen 6 family member G6C
LOC121143319	-1.74874	uncharacterized LOC121143319
Eppk1	-1.7503	epiplakin 1
LOC101824019	-1.75152	regulator of G protein signaling 9 binding protein
Slc22a6	-1.75834	solute carrier family 22 member 6
LOC121143673	-1.78761	uncharacterized LOC121143673
Gjb1	-1.8004	gap junction protein beta 1
Nanos3	-1.80439	nanos C2HC-type zinc finger 3
Prr35	-1.81844	proline rich 35
LOC121133656	-1.83814	uncharacterized LOC121133656
Nkx1-2	-1.8693	NK1 homeobox 2
Yjefn3	-1.87461	YjeF N-terminal domain containing 3
LOC121141453	-1.91246	uncharacterized LOC121141453
LOC121141595	-1.91483	carbonyl reductase [NADPH] 2-like
LOC121133534	-1.92812	uncharacterized LOC121133534
Ptpn20	-1.93171	protein tyrosine phosphatase non-receptor type 20
LOC101840442	-1.93347	unconventional prefoldin RPB5 interactor-like
Cdh26	-1.95807	cadherin 26
LOC121142442	-1.97633	uncharacterized LOC121142442
LOC121136303	-2.00229	pyrethroid hydrolase Ces2e-like
LOC121141094	-2.03816	uncharacterized LOC121141094
F12	-2.04619	coagulation factor XII
Col14a1	-2.05523	collagen type XIV alpha 1 chain
LOC121143939	-2.05828	uncharacterized LOC121143939
LOC121133284	-2.07563	uncharacterized LOC121133284
LOC121142943	-2.08244	uncharacterized LOC121142943
LOC121143966	-2.11351	uncharacterized LOC121143966
Hoxd1	-2.11731	homeobox D1
LOC121134395	-2.17029	uncharacterized LOC121134395
LOC121133176	-2.18102	uncharacterized LOC121133176
LOC121134231	-2.19911	40S ribosomal protein S27
LOC121137537	-2.20916	uncharacterized LOC121137537
LOC121134386	-2.21482	uncharacterized LOC121134386
Asmt	-2.29354	acetylserotonin O-methyltransferase
Cpz	-2.32047	carboxypeptidase Z
Lhb	-2.38389	luteinizing hormone beta polypeptide
LOC110340860	-2.40932	carbonyl reductase [NADPH] 2
Aplnr	-2.44124	apelin receptor
Sgk2	-2.55478	serum/glucocorticoid regulated kinase 2
LOC121141907	-2.74628	uncharacterized LOC121141907
LOC121142945	-2.80639	uncharacterized LOC121142945
Mybph	-2.91217	myosin binding protein H
LOC121141315	-3.16182	uncharacterized LOC121141315
Pomc	-3.2213	proopiomelanocortin
CUNH1orf167	-3.25381	chromosome unknown C1orf167 homolog
Klhl34	-4.09913	kelch like family member 34
LOC121133504	-4.61655	uncharacterized LOC121133504
LOC110341210	-4.75824	uncharacterized LOC110341210
Cga	-5.49055	glycoprotein hormones, alpha polypeptide
LOC121141274	-9.09122	hemoglobin subunit alpha

## Sheet: RABV DEGs
gene	log2FC	Product
LOC121139214	16.2559	Ig heavy chain V region PJ14-like
LOC121139522	14.9778	Ig heavy chain V region 108A-like
LOC101839390	14.6452	immunoglobulin kappa variable 1-39-like
LOC106022816	9.09264	uncharacterized LOC106022816
LOC121138853	9.07556	interferon-inducible GTPase 1-like
Cxcl11	9.03904	C-X-C motif chemokine ligand 11
LOC110340888	8.68929	uncharacterized LOC110340888
LOC101833537	8.4233	guanylate-binding protein 1
LOC101834191	7.62594	interferon-inducible GTPase 1
Cxcl10	7.55409	C-X-C motif chemokine ligand 10
LOC101839392	7.54925	C-C motif chemokine 2
LOC101839663	7.3332	C-C motif chemokine 7
LOC121133963	7.16116	2'-5'-oligoadenylate synthase 1A-like
LOC101833418	6.76882	interferon-inducible GTPase 1-like
LOC101838467	6.73413	interferon alpha-inducible protein 27-like protein 2A
Ifit3	6.60537	interferon induced protein with tetratricopeptide repeats 3
Ccl3	6.56749	chemokine (C-C motif) ligand 3
LOC106020791	6.48612	interferon-induced protein with tetratricopeptide repeats 1
LOC121135108	6.42025	guanylate-binding protein 6-like
Rsad2	6.38559	radical S-adenosyl methionine domain containing 2
Tfpi2	6.34207	tissue factor pathway inhibitor 2
Cfb	6.30868	complement factor B
LOC121138852	6.28098	uncharacterized LOC121138852
LOC121135107	6.23934	guanylate-binding protein 6-like
LOC110343709	6.23751	uncharacterized LOC110343709
Aicda	6.19223	activation induced cytidine deaminase
LOC121140331	6.12476	interferon-induced protein with tetratricopeptide repeats 1-like
LOC101833243	5.94881	dimethylaniline monooxygenase [N-oxide-forming] 3
LOC110341762	5.90566	uncharacterized LOC110341762
Isg15	5.88726	ISG15 ubiquitin like modifier
Ifit2	5.85126	interferon induced protein with tetratricopeptide repeats 2
LOC101833293	5.82354	serum amyloid A-3 protein-like
Usp18	5.77985	ubiquitin specific peptidase 18
LOC121142309	5.72727	uncharacterized LOC121142309
LOC101824821	5.70558	guanylate-binding protein 2
Pla2g2a	5.64739	phospholipase A2 group IIA
LOC101831947	5.59108	C-C motif chemokine 4
LOC101832069	5.57043	apolipoprotein L6
LOC101844395	5.56746	interferon-inducible GTPase 1-like
LOC101827335	5.54731	interferon-induced very large GTPase 1-like
Acod1	5.54287	aconitate decarboxylase 1
LOC101834882	5.51412	C-X-C motif chemokine 2
Plac8	5.38615	placenta associated 8
LOC101823068	5.35748	apolipoprotein L2
Ccl5	5.33539	C-C motif chemokine ligand 5
LOC101844121	5.32543	interferon-induced GTP-binding protein Mx1
LOC121133964	5.27189	2'-5'-oligoadenylate synthase 1A-like
LOC101822825	5.24004	2'-5'-oligoadenylate synthase-like protein 1
LOC101824449	5.23489	C-C motif chemokine 8
Cxcl9	5.21937	C-X-C motif chemokine ligand 9
Fcgr4	5.18769	low affinity immunoglobulin gamma Fc region receptor III-like
LOC101825087	5.16403	guanylate-binding protein 4
Clec7a	5.01505	C-type lectin domain containing 7A
Fgg	4.99472	fibrinogen gamma chain
LOC101824907	4.96564	membrane-spanning 4-domains subfamily A member 4D
Ube2l6	4.96038	ubiquitin conjugating enzyme E2 L6
Slamf9	4.95451	SLAM family member 9
Fpr2	4.76599	formyl peptide receptor 2
Arg1	4.76302	arginase 1
Lcn2	4.73843	lipocalin 2
LOC101842449	4.62677	pyrin and HIN domain-containing protein 1-like
LOC101823002	4.58915	uncharacterized LOC101823002
LOC110339291	4.57668	apolipoprotein L2-like
Patl2	4.56939	PAT1 homolog 2
Il31ra	4.54374	interleukin 31 receptor A
LOC101836886	4.44099	T-cell-specific guanine nucleotide triphosphate-binding protein 2
Il1a	4.41996	interleukin 1 alpha
LOC101831921	4.41879	guanylate-binding protein 4-like
LOC101844667	4.38306	interferon-inducible GTPase 1-like
Slc28a2	4.37222	solute carrier family 28 member 2
Ddx60	4.27653	DExD/H-box helicase 60
LOC101836182	4.18702	SLP adaptor and CSK interacting membrane protein
Mx1	4.1849	MX dynamin like GTPase 1
LOC106022099	4.17448	guanylate-binding protein 5
LOC101831427	4.16346	guanylate-binding protein 1-like
Fut7	4.12616	fucosyltransferase 7
Apobec1	4.12404	apolipoprotein B mRNA editing enzyme catalytic subunit 1
LOC101840310	4.1223	nuclear autoantigen Sp-100-like
Rgs1	4.09857	regulator of G protein signaling 1
Timp1	4.08426	TIMP metallopeptidase inhibitor 1
Tecrl	4.08195	trans-2,3-enoyl-CoA reductase like
Ifi44l	4.03799	interferon induced protein 44 like
Rtp4	4.01583	receptor transporter protein 4
Irf7	4.00723	interferon regulatory factor 7
LOC110341537	4.00447	uncharacterized LOC110341537
Ptx3	3.98317	pentraxin 3
LOC106022318	3.94617	leukocyte immunoglobulin-like receptor subfamily B member 4
LOC101828334	3.93038	placenta associated 8
LOC101838866	3.92164	C-C motif chemokine 12
LOC101829188	3.91767	2'-5'-oligoadenylate synthase-like protein 2
LOC101837503	3.86991	T-cell-specific guanine nucleotide triphosphate-binding protein 2
Fosl1	3.85745	FOS like 1, AP-1 transcription factor subunit
LOC106020766	3.82198	interferon alpha-inducible protein 27-like protein 2A
Ifng	3.81685	interferon gamma
Isg20	3.81522	interferon stimulated exonuclease gene 20
LOC106022689	3.80485	H-2 class I histocompatibility antigen, Q10 alpha chain
Scgb3a1	3.77201	secretoglobin family 3A member 1
Psmb8	3.74965	proteasome 20S subunit beta 8
Il27	3.74873	interleukin 27
LOC110339949	3.7372	membrane-spanning 4-domains subfamily A member 6B
LOC101834051	3.71848	interferon-induced protein 44
Tasl	3.71707	TLR adaptor interacting with endolysosomal SLC15A4
Zbp1	3.7104	Z-DNA binding protein 1
Herc6	3.7058	HECT and RLD domain containing E3 ubiquitin protein ligase family member 6
Steap4	3.69632	STEAP4 metalloreductase
Ubd	3.69077	ubiquitin D
Nlrc5	3.69032	NLR family CARD domain containing 5
LOC106021785	3.67693	uncharacterized LOC106021785
Samd9	3.6715	sterile alpha motif domain containing 9
LOC101839900	3.65917	immunity-related GTPase family M protein 1
LOC101842856	3.64162	interferon-induced very large GTPase 1-like
LOC101834270	3.63526	selectin P
Oas2	3.63337	2'-5'-oligoadenylate synthetase 2
LOC121140560	3.63102	uncharacterized LOC121140560
Oas3	3.59412	2'-5'-oligoadenylate synthetase 3
Atf3	3.58607	activating transcription factor 3
LOC101844930	3.58073	schlafen family member 12
Il15ra	3.56041	interleukin 15 receptor subunit alpha
Gpr65	3.55521	G protein-coupled receptor 65
LOC121141308	3.5304	T-cell-specific guanine nucleotide triphosphate-binding protein 2-like
Mnda	3.49599	myeloid cell nuclear differentiation antigen
LOC101844297	3.48493	granzyme B
Hsh2d	3.47635	hematopoietic SH2 domain containing
Il10	3.44778	interleukin 10
Parp14	3.44522	poly(ADP-ribose) polymerase family member 14
Trem1	3.44462	triggering receptor expressed on myeloid cells 1
Slfn5	3.40343	schlafen family member 5
LOC101838193	3.37334	interferon-inducible GTPase 1
Lif	3.3717	LIF interleukin 6 family cytokine
LOC101825761	3.36263	cholesteryl ester transfer protein
LOC121141310	3.35064	uncharacterized LOC121141310
LOC101826070	3.34859	early activation antigen CD69
LOC121135084	3.34444	uncharacterized LOC121135084
Mmp19	3.33528	matrix metallopeptidase 19
LOC121141088	3.32703	uncharacterized LOC121141088
LOC106021992	3.31879	2'-5'-oligoadenylate synthase 1A
Fkbp5	3.30885	FKBP prolyl isomerase 5
LOC121139260	3.30103	uncharacterized LOC121139260
Lgals3	3.29866	galectin 3
LOC101839449	3.29683	C-type lectin domain family 10 member A
Dcst1	3.24338	DC-STAMP domain containing 1
Tlr8	3.23529	toll like receptor 8
Srgn	3.22364	serglycin
Ctla4	3.21373	cytotoxic T-lymphocyte associated protein 4
Ahsg	3.20119	alpha 2-HS glycoprotein
LOC110341914	3.16783	uncharacterized LOC110341914
LOC121133564	3.16653	uncharacterized LOC121133564
CUNH15orf48	3.16611	chromosome unknown C15orf48 homolog
LOC110340868	3.15023	uncharacterized LOC110340868
LOC121141307	3.13869	immunity-related GTPase family M protein 1-like
LOC121143875	3.13701	phospholipase A2, membrane associated-like
Slamf7	3.12707	SLAM family member 7
LOC101843190	3.10694	signal-regulatory protein beta-1
Cst7	3.10608	cystatin F
Pla2g3	3.08325	phospholipase A2 group III
LOC106022434	3.08264	CD209 antigen-like protein C
LOC101834839	3.07741	guanylate-binding protein 1
LOC121133481	3.07282	uncharacterized LOC121133481
Orm1	3.05815	orosomucoid 1
LOC101840585	3.05416	nuclear autoantigen Sp-100
LOC121135905	3.05274	uncharacterized LOC121135905
LOC121134534	3.04393	protein WFDC9-like
LOC101825174	3.02776	membrane-spanning 4-domains subfamily A member 4A
Gpr171	3.02575	G protein-coupled receptor 171
LOC121141901	3.02475	melanocortin 2 receptor accessory protein
Slc11a1	3.02014	solute carrier family 11 member 1
LOC106021786	3.00948	pyrin domain-containing protein 3-like
Il6	3.00925	interleukin 6
Ifi35	2.99921	interferon induced protein 35
Tap1	2.98504	transporter 1, ATP binding cassette subfamily B member
Angptl4	2.97979	angiopoietin like 4
Icos	2.97367	inducible T cell costimulator
LOC106022319	2.96184	leukocyte immunoglobulin-like receptor subfamily A member 6
LOC101829278	2.94558	phospholipid scramblase 2
Lgals9	2.94247	galectin 9
LOC101840863	2.93461	interferon-induced transmembrane protein 3
Psmb9	2.92874	proteasome 20S subunit beta 9
Eif2ak2	2.92047	eukaryotic translation initiation factor 2 alpha kinase 2
LOC101839334	2.91311	killer cell lectin-like receptor subfamily B member 1F
Slfn11	2.91198	schlafen family member 11
C2	2.90218	complement C2
LOC106020873	2.88695	tumor necrosis factor receptor superfamily member 26
LOC101833018	2.87409	TLR adapter interacting with SLC15A4 on the lysosome
Il1rn	2.8542	interleukin 1 receptor antagonist
Fabp4	2.84701	fatty acid binding protein 4
LOC121143669	2.842	uncharacterized LOC121143669
Ddx58	2.84123	DExD/H-box helicase 58
LOC101832301	2.8287	2'-5'-oligoadenylate synthase 1A
LOC101837226	2.82001	immunity-related GTPase family M protein 1
Gldn	2.81593	gliomedin
Rnase6	2.81547	ribonuclease A family member k6
Socs3	2.80763	suppressor of cytokine signaling 3
Xaf1	2.80546	XIAP associated factor 1
Irf1	2.8046	interferon regulatory factor 1
Sp110	2.79467	SP110 nuclear body protein
Xdh	2.79414	xanthine dehydrogenase
LOC121138930	2.78124	uncharacterized LOC121138930
Slamf8	2.77547	SLAM family member 8
Bst2	2.76296	bone marrow stromal cell antigen 2
Nmi	2.75839	N-myc and STAT interactor
Maff	2.75646	MAF bZIP transcription factor F
Tm4sf19	2.75383	transmembrane 4 L six family member 19
LOC110340633	2.72843	uncharacterized LOC110340633
Osm	2.71357	oncostatin M
Rnase9	2.69312	ribonuclease A family member 9 (inactive)
Hif3a	2.68764	hypoxia inducible factor 3 subunit alpha
Il33	2.67599	interleukin 33
Siglec1	2.66394	sialic acid binding Ig like lectin 1
LOC101825102	2.64313	CD209 antigen-like protein B
Irf9	2.63913	interferon regulatory factor 9
LOC121139347	2.61198	uncharacterized LOC121139347
LOC121139851	2.60555	uncharacterized LOC121139851
Parp9	2.60519	poly(ADP-ribose) polymerase family member 9
Thbs1	2.60512	thrombospondin 1
LOC121133329	2.60031	trem-like transcript 4 protein
Uba7	2.5782	ubiquitin like modifier activating enzyme 7
LOC121144029	2.5727	tripartite motif-containing protein 30A-like
LOC121140874	2.56736	growth-regulated alpha protein
Parp12	2.56536	poly(ADP-ribose) polymerase family member 12
Samd9l	2.54076	sterile alpha motif domain containing 9 like
Cd274	2.53871	CD274 molecule
Pclaf	2.52577	PCNA clamp associated factor
LOC101837919	2.51134	scavenger receptor cysteine-rich type 1 protein M130
LOC110342366	2.49916	uncharacterized LOC110342366
LOC106022108	2.47651	uncharacterized LOC106022108
Cdkn1a	2.47042	cyclin dependent kinase inhibitor 1A
Il1b	2.46599	interleukin 1 beta
Il2ra	2.46117	interleukin 2 receptor subunit alpha
LOC110343533	2.45628	leukocyte immunoglobulin-like receptor subfamily A member 5
Tgm1	2.456	transglutaminase 1
LOC121134332	2.4557	uncharacterized LOC121134332
Bcl3	2.45158	BCL3 transcription coactivator
Lrrc15	2.44785	leucine rich repeat containing 15
Fmo2	2.43299	flavin containing dimethylaniline monoxygenase 2
Il7r	2.43126	interleukin 7 receptor
LOC101823249	2.431	H-2 class I histocompatibility antigen, L-D alpha chain
Lgals3bp	2.42981	galectin 3 binding protein
Dhx58	2.42817	DExH-box helicase 58
LOC101824833	2.41365	uncharacterized LOC101824833
LOC101831377	2.41214	H-2 class I histocompatibility antigen, Q10 alpha chain
F2rl2	2.39415	coagulation factor II thrombin receptor like 2
LOC121138058	2.38765	interferon-induced very large GTPase 1-like
LOC110342990	2.3837	uncharacterized LOC110342990
LOC110339499	2.37738	uncharacterized LOC110339499
Serping1	2.36603	serpin family G member 1
Neurl3	2.33955	neuralized E3 ubiquitin protein ligase 3
Ccr2	2.33834	C-C motif chemokine receptor 2
Bcl2a1	2.32484	BCL2 related protein A1
LOC106022439	2.31731	CD209 antigen-like protein E
Sgo1	2.31514	shugoshin 1
Gna15	2.3132	G protein subunit alpha 15
LOC121136665	2.31306	uncharacterized LOC121136665
LOC101823152	2.30953	leukocyte immunoglobulin-like receptor subfamily A member 6
Il4r	2.29751	interleukin 4 receptor
LOC101822857	2.28946	schlafen family member 12-like
Ncf2	2.27906	neutrophil cytosolic factor 2
Tap2	2.26456	transporter 2, ATP binding cassette subfamily B member
Itgax	2.26272	integrin subunit alpha X
Mybpc2	2.25049	myosin binding protein C2
LOC121144336	2.24786	uncharacterized LOC121144336
Clec4e	2.24167	C-type lectin domain family 4 member E
C4a	2.23491	complement C4A (Rodgers blood group)
Hal	2.23474	histidine ammonia-lyase
LOC121144485	2.22777	retinoic acid early-inducible protein 1-epsilon-like
LOC110343534	2.22075	leukocyte-associated immunoglobulin-like receptor 2
LOC121133057	2.22049	uncharacterized LOC121133057
Spdl1	2.21913	spindle apparatus coiled-coil protein 1
Rad51	2.21557	RAD51 recombinase
Kng1	2.21204	kininogen 1
LOC101841539	2.19821	3-alpha-hydroxysteroid dehydrogenase
Pdcd1lg2	2.19658	programmed cell death 1 ligand 2
Adamts1	2.19399	ADAM metallopeptidase with thrombospondin type 1 motif 1
LOC101839568	2.19374	cytochrome P450 1B1
LOC121138339	2.17691	RT1 class I histocompatibility antigen, AA alpha chain-like
Enpp3	2.17627	ectonucleotide pyrophosphatase/phosphodiesterase 3
Ciita	2.17514	class II major histocompatibility complex transactivator
Epsti1	2.17283	epithelial stromal interaction 1
Trim21	2.165	tripartite motif containing 21
Nupr1	2.1552	nuclear protein 1, transcriptional regulator
LOC101840043	2.15342	nuclear body protein SP140-like protein
LOC106022559	2.14888	uncharacterized LOC106022559
Cebpd	2.1417	CCAAT enhancer binding protein delta
LOC101832695	2.13271	H-2 class I histocompatibility antigen, D-37 alpha chain
Ccrl2	2.12596	C-C motif chemokine receptor like 2
LOC121138515	2.1202	sterile alpha motif domain-containing protein 9-like
Calhm6	2.11329	calcium homeostasis modulator family member 6
Ptges	2.11099	prostaglandin E synthase
Trim69	2.10105	tripartite motif containing 69
LOC110341939	2.09701	uncharacterized LOC110341939
Mlkl	2.09562	mixed lineage kinase domain like pseudokinase
LOC110340613	2.07657	serine protease inhibitor A3N
Spata21	2.07259	spermatogenesis associated 21
LOC101840413	2.06905	L-amino-acid oxidase
Slc28a1	2.06507	solute carrier family 28 member 1
Trnas-cga	2.06182	tRNA-Ser
LOC121138589	2.05635	uncharacterized LOC121138589
Ifih1	2.05303	interferon induced with helicase C domain 1
Pmaip1	2.04555	phorbol-12-myristate-13-acetate-induced protein 1
C1qtnf6	2.04002	C1q and TNF related 6
LOC101825271	2.02838	leukocyte immunoglobulin-like receptor subfamily B member 3
Ch25h	2.02798	cholesterol 25-hydroxylase
Hk3	2.02754	hexokinase 3
Hp	2.02554	haptoglobin
Clic3	2.02483	chloride intracellular channel 3
LOC110342736	2.02321	uncharacterized LOC110342736
Gpr84	2.02109	G protein-coupled receptor 84
LOC106022691	2.01402	H-2 class I histocompatibility antigen, alpha chain-like
Ccr7	2.00513	C-C motif chemokine receptor 7
Traf1	2.0037	TNF receptor associated factor 1
Stat1	2.00186	signal transducer and activator of transcription 1
Cd44	1.99469	CD44 molecule (Indian blood group)
LOC101836572	1.99103	CD209 antigen-like protein A
LOC101826995	1.99023	lipopolysaccharide binding protein
Zfp36	1.9858	ZFP36 ring finger protein
LOC106023252	1.98378	acetyl-CoA acetyltransferase, cytosolic-like
LOC101823730	1.9831	probable G-protein coupled receptor 141
B2m	1.9688	beta-2-microglobulin
LOC101823352	1.96845	tripartite motif-containing protein 30A-like
Drd4	1.968	dopamine receptor D4
LOC121138340	1.95556	uncharacterized LOC121138340
Asf1b	1.95308	anti-silencing function 1B histone chaperone
Fos	1.95077	Fos proto-oncogene, AP-1 transcription factor subunit
Sgk1	1.95049	serum/glucocorticoid regulated kinase 1
LOC121134329	1.94873	H-2 class I histocompatibility antigen, Q10 alpha chain-like
Rhoh	1.94861	ras homolog family member H
Cxcl13	1.93723	C-X-C motif chemokine ligand 13
Trarg1	1.92424	trafficking regulator of GLUT4 (SLC2A4) 1
Hpn	1.92392	hepsin
Plin4	1.9229	perilipin 4
Slamf6	1.91819	SLAM family member 6
LOC121135159	1.91547	uncharacterized LOC121135159
Sp8	1.91207	Sp8 transcription factor
Pla1a	1.9019	phospholipase A1 member A
Fbxo39	1.90011	F-box protein 39
LOC121134234	1.89727	uncharacterized LOC121134234
LOC101825710	1.8904	baculoviral IAP repeat-containing protein 1b-like
LOC121134331	1.88568	uncharacterized LOC121134331
LOC101828737	1.8852	metallothionein-1
LOC121134333	1.87695	uncharacterized LOC121134333
Sting1	1.87479	stimulator of interferon response cGAMP interactor 1
Lox	1.87417	lysyl oxidase
Adam8	1.86447	ADAM metallopeptidase domain 8
LOC110342650	1.85926	nuclear receptor coactivator 5-like
Trim25	1.84932	tripartite motif containing 25
Tnfaip2	1.84777	TNF alpha induced protein 2
Msr1	1.84774	macrophage scavenger receptor 1
Socs1	1.83809	suppressor of cytokine signaling 1
LOC101828355	1.83772	H-2 class II histocompatibility antigen, E-U alpha chain
C1r	1.8367	complement C1r
Fyb1	1.8311	FYN binding protein 1
LOC101832429	1.83076	H-2 class I histocompatibility antigen, Q9 alpha chain
Samsn1	1.82974	SAM domain, SH3 domain and nuclear localization signals 1
LOC121133128	1.82193	uncharacterized LOC121133128
Aoah	1.81982	acyloxyacyl hydrolase
Ube2c	1.81873	ubiquitin conjugating enzyme E2 C
Il1r2	1.79698	interleukin 1 receptor type 2
Ccn1	1.79189	cellular communication network factor 1
Klk1	1.78699	kallikrein 1
Slc39a14	1.77115	solute carrier family 39 member 14
LOC101829419	1.77032	DNA-(apurinic or apyrimidinic site) endonuclease 2-like
Slc15a3	1.76965	solute carrier family 15 member 3
LOC121135806	1.76096	uncharacterized LOC121135806
LOC101834602	1.75501	H-2 class II histocompatibility antigen, A-U alpha chain
LOC121134674	1.75345	uncharacterized LOC121134674
Crispld2	1.75234	cysteine rich secretory protein LCCL domain containing 2
LOC121135478	1.74873	uncharacterized LOC121135478
Castor1	1.74496	cytosolic arginine sensor for mTORC1 subunit 1
Nfkbia	1.73506	NFKB inhibitor alpha
Helz2	1.73383	helicase with zinc finger 2
Cd74	1.72753	CD74 molecule
LOC101822922	1.72742	glial fibrillary acidic protein
Hcls1	1.72686	hematopoietic cell-specific Lyn substrate 1
S1pr3	1.72144	sphingosine-1-phosphate receptor 3
Dio3	1.7186	iodothyronine deiodinase 3
LOC101836701	1.70765	secreted and transmembrane protein 1b
LOC121134510	1.70555	antileukoproteinase-like
Osmr	1.70535	oncostatin M receptor
LOC101823391	1.69158	guanylate-binding protein 6
Phyhd1	1.68381	phytanoyl-CoA dioxygenase domain containing 1
LOC101834868	1.67941	rano class II histocompatibility antigen, A beta chain
LOC121134468	1.67928	uncharacterized LOC121134468
Pla2g4f	1.67292	phospholipase A2 group IVF
Fcgr1a	1.66624	Fc fragment of IgG receptor Ia
LOC110339871	1.66216	H-2 class II histocompatibility antigen, E-S beta chain-like
Tnfrsf14	1.65761	TNF receptor superfamily member 14
Hpgds	1.64759	hematopoietic prostaglandin D synthase
LOC101838715	1.64754	C-type lectin domain family 4 member D
LOC101844412	1.64156	ceruloplasmin
Tnfsf13b	1.63686	TNF superfamily member 13b
Pgf	1.63558	placental growth factor
Lsp1	1.63494	lymphocyte specific protein 1
Esco2	1.63486	establishment of sister chromatid cohesion N-acetyltransferase 2
Cebpb	1.63031	CCAAT enhancer binding protein beta
Aurkb	1.62617	aurora kinase B
Lcp2	1.62444	lymphocyte cytosolic protein 2
Fam107a	1.61468	family with sequence similarity 107 member A
Rnf213	1.61334	ring finger protein 213
LOC106021464	1.60841	interferon-induced transmembrane protein 1
Stat2	1.60413	signal transducer and activator of transcription 2
Chi3l1	1.6001	chitinase 3 like 1
LOC110340785	1.59512	uncharacterized LOC110340785
LOC110339485	1.59077	uncharacterized LOC110339485
Ripk3	1.58914	receptor interacting serine/threonine kinase 3
Myc	1.58743	MYC proto-oncogene, bHLH transcription factor
LOC121139263	1.58516	interferon alpha-inducible protein 27, mitochondrial-like
LOC106020742	1.58391	serpin B9
Zc3hav1	1.58315	zinc finger CCCH-type containing, antiviral 1
Pdk4	1.57531	pyruvate dehydrogenase kinase 4
LOC101844401	1.57278	adenosine receptor A3
Alox5	1.57172	arachidonate 5-lipoxygenase
Apold1	1.56942	apolipoprotein L domain containing 1
Csf3r	1.56689	colony stimulating factor 3 receptor
Lcn9	1.5661	lipocalin 9
Bdkrb2	1.55954	bradykinin receptor B2
LOC101836439	1.55617	secreted and transmembrane protein 1A
LOC121138458	1.55089	H-2 class I histocompatibility antigen, alpha chain-like
LOC110342911	1.53888	uncharacterized LOC110342911
Csrnp1	1.53578	cysteine and serine rich nuclear protein 1
Steap1	1.53037	STEAP family member 1
LOC121136869	1.5267	scavenger receptor cysteine-rich type 1 protein M130-like
LOC101841734	1.52654	annexin A8
Mfap5	1.52516	microfibril associated protein 5
Fpr1	1.52206	formyl peptide receptor 1
LOC110339912	1.5186	baculoviral IAP repeat-containing protein 3
LOC106022283	1.51706	uncharacterized LOC106022283
Cda	1.51452	cytidine deaminase
Cmpk2	1.50758	cytidine/uridine monophosphate kinase 2
Il1r1	1.50391	interleukin 1 receptor type 1
Arid5a	1.50387	AT-rich interaction domain 5A
LOC101833858	1.50117	caspase-1
LOC101830303	1.50096	C-type lectin domain family 2 member D11
Rarres1	1.50019	retinoic acid receptor responder 1
Kcna5	1.49826	potassium voltage-gated channel subfamily A member 5
Kif23	1.49236	kinesin family member 23
Cd48	1.49045	CD48 molecule
Sell	1.4874	selectin L
LOC106022329	1.48673	leukocyte immunoglobulin-like receptor subfamily A member 5
Rbm43	1.47808	RNA binding motif protein 43
Mki67	1.47239	marker of proliferation Ki-67
LOC121133169	1.46706	uncharacterized LOC121133169
Pml	1.46406	PML nuclear body scaffold
C1qa	1.46159	complement C1q A chain
LOC121140440	1.46089	uncharacterized LOC121140440
Loxl4	1.45865	lysyl oxidase like 4
Endou	1.45812	endonuclease, poly(U) specific
Sphk1	1.45762	sphingosine kinase 1
Art3	1.45714	ADP-ribosyltransferase 3 (inactive)
Pi15	1.4521	peptidase inhibitor 15
Tmem140	1.45147	transmembrane protein 140
Ctsh	1.44978	cathepsin H
Ifnl3	1.44872	interferon lambda 3
Cxcl17	1.44781	C-X-C motif chemokine ligand 17
Mt2a	1.44478	metallothionein 2A
LOC101827366	1.43438	T-cell-interacting, activating receptor on myeloid cells protein 1
LOC101823628	1.43393	tripartite motif-containing protein 34A-like
Map3k6	1.43005	mitogen-activated protein kinase kinase kinase 6
Trib3	1.42879	tribbles pseudokinase 3
Uhrf1	1.42877	ubiquitin like with PHD and ring finger domains 1
Mitd1	1.42846	microtubule interacting and trafficking domain containing 1
LOC121140451	1.42651	uncharacterized LOC121140451
Irf8	1.42605	interferon regulatory factor 8
LOC106021574	1.42181	uncharacterized LOC106021574
Plekhf1	1.42145	pleckstrin homology and FYVE domain containing 1
Hcar2	1.42131	hydroxycarboxylic acid receptor 2
Themis2	1.42108	thymocyte selection associated family member 2
Ston1	1.42045	stonin 1
Tssk2	1.41952	testis specific serine kinase 2
Gem	1.41909	GTP binding protein overexpressed in skeletal muscle
Trnak-cuu_32	1.41873	tRNA-Lys
Plbd1	1.41858	phospholipase B domain containing 1
Tfec	1.41615	transcription factor EC
LOC121143684	1.41615	uncharacterized LOC121143684
Map3k8	1.41611	mitogen-activated protein kinase kinase kinase 8
LOC110343543	1.41439	leukocyte immunoglobulin-like receptor subfamily B member 3
Omd	1.40981	osteomodulin
LOC121140193	1.40435	uncharacterized LOC121140193
LOC110340984	1.40286	phenazine biosynthesis-like domain-containing protein 1
Krt80	1.39991	keratin 80
Pgghg	1.39833	protein-glucosylgalactosylhydroxylysine glucosidase
LOC121139262	1.39753	interferon alpha-inducible protein 27, mitochondrial-like
Parp10	1.39697	poly(ADP-ribose) polymerase family member 10
Top2a	1.39674	DNA topoisomerase II alpha
LOC121141439	1.39447	schlafen family member 12-like
Samhd1	1.39417	SAM and HD domain containing deoxynucleoside triphosphate triphosphohydrolase 1
C7	1.38914	complement C7
LOC101822814	1.38691	HLA class I histocompatibility antigen, alpha chain G
Lyz	1.38453	lysozyme
Irak3	1.3823	interleukin 1 receptor associated kinase 3
LOC110340408	1.3737	uncharacterized LOC110340408
Tns4	1.37318	tensin 4
Angptl7	1.36564	angiopoietin like 7
Tmem52	1.36339	transmembrane protein 52
Kif20b	1.35439	kinesin family member 20B
LOC106022651	1.35311	tripartite motif-containing protein 30A
LOC101842832	1.35165	sulfotransferase 1A1
LOC101843909	1.34841	apoptosis-associated speck-like protein containing a CARD
Fcer1g	1.3484	Fc fragment of IgE receptor Ig
LOC101835835	1.34236	serine protease inhibitor A3N-like
Lrrc66	1.34229	leucine rich repeat containing 66
LOC101837799	1.33235	guanylate-binding protein 6
Psors1c2	1.33228	psoriasis susceptibility 1 candidate 2
Depp1	1.32086	DEPP1 autophagy regulator
Dio2	1.31242	iodothyronine deiodinase 2
Lpxn	1.31159	leupaxin
Vdr	1.30645	vitamin D receptor
LOC106023022	1.30373	zinc finger protein 58-like
Itgal	1.29905	integrin subunit alpha L
Xkr5	1.29267	XK related 5
Ptpn18	1.29243	protein tyrosine phosphatase non-receptor type 18
Mmp25	1.2914	matrix metallopeptidase 25
A4galt	1.29128	alpha 1,4-galactosyltransferase (P blood group)
Cfi	1.28679	complement factor I
Clec1a	1.2852	C-type lectin domain family 1 member A
Icam1	1.2838	intercellular adhesion molecule 1
Fgl2	1.28237	fibrinogen like 2
Hspb1	1.28076	heat shock protein family B (small) member 1
Cyth4	1.28074	cytohesin 4
Pygl	1.27149	glycogen phosphorylase L
LOC121140952	1.27098	uncharacterized LOC121140952
Tsc22d3	1.26947	TSC22 domain family member 3
Ccn2	1.26802	cellular communication network factor 2
LOC101822541	1.26707	tripartite motif-containing protein 30A
LOC106023121	1.26698	H-2 class I histocompatibility antigen, Q10 alpha chain-like
LOC110342490	1.26669	uncharacterized LOC110342490
LOC101844521	1.26504	class II histocompatibility antigen, M beta 1 chain
LOC110343039	1.26227	uncharacterized LOC110343039
LOC110340162	1.25513	C-type lectin domain family 4 member A
LOC101840844	1.2541	transmembrane immune signaling adaptor TYROBP
Angptl1	1.25395	angiopoietin like 1
Pik3ap1	1.24599	phosphoinositide-3-kinase adaptor protein 1
S1pr4	1.23991	sphingosine-1-phosphate receptor 4
Slc5a3	1.23955	solute carrier family 5 member 3
Rab20	1.23933	RAB20, member RAS oncogene family
Batf2	1.23698	basic leucine zipper ATF-like transcription factor 2
Hs3st6	1.23492	heparan sulfate-glucosamine 3-sulfotransferase 6
Igfbp3	1.23132	insulin like growth factor binding protein 3
Pkd1l1	1.21829	polycystin 1 like 1, transient receptor potential channel interacting
Medag	1.21694	mesenteric estrogen dependent adipogenesis
Hck	1.21688	HCK proto-oncogene, Src family tyrosine kinase
Fosb	1.21356	FosB proto-oncogene, AP-1 transcription factor subunit
Cdca7l	1.21329	cell division cycle associated 7 like
Ifi30	1.20839	IFI30 lysosomal thiol reductase
LOC121139259	1.20734	serine protease inhibitor A3N-like
Cxcl16	1.20696	C-X-C motif chemokine ligand 16
Ybx3	1.20182	Y-box binding protein 3
Gsdmd	1.1966	gasdermin D
Nlrp3	1.19597	NLR family pyrin domain containing 3
Nuak2	1.19363	NUAK family kinase 2
LOC110339294	1.19329	uncharacterized LOC110339294
Aif1	1.19262	allograft inflammatory factor 1
Spi1	1.18312	Spi-1 proto-oncogene
Pim1	1.183	Pim-1 proto-oncogene, serine/threonine kinase
Gadd45g	1.18091	growth arrest and DNA damage inducible gamma
Tnfaip3	1.18063	TNF alpha induced protein 3
Gimap4	1.17693	GTPase, IMAP family member 4
Tnfrsf12a	1.1719	TNF receptor superfamily member 12A
LOC106021937	1.15478	uncharacterized LOC106021937
Ccna2	1.15147	cyclin A2
Gmfg	1.14964	glia maturation factor gamma
Dtx3l	1.14828	deltex E3 ubiquitin ligase 3L
C1qb	1.14676	complement C1q B chain
LOC106021758	1.14042	uncharacterized LOC106021758
LOC121144488	1.13154	UL16-binding protein 1-like
Il20rb	1.12801	interleukin 20 receptor subunit beta
Slc38a11	1.12537	solute carrier family 38 member 11
LOC101834765	1.11988	C-C chemokine receptor type 1
Sh2d4a	1.11706	SH2 domain containing 4A
S100a11	1.11161	S100 calcium binding protein A11
Lat2	1.10769	linker for activation of T cells family member 2
Eva1a	1.09964	eva-1 homolog A, regulator of programmed cell death
LOC121135910	1.09918	H-2 class I histocompatibility antigen, alpha chain-like
Nqo2	1.0989	N-ribosyldihydronicotinamide:quinone reductase 2
LOC101833790	1.09719	C-C chemokine receptor type 5
Cd37	1.09549	CD37 molecule
LOC101835628	1.09531	stearoyl-CoA desaturase 2
Lrrn4cl	1.09276	LRRN4 C-terminal like
Tifab	1.09015	TIFA inhibitor
LOC101826240	1.0894	tripartite motif-containing protein 30A
Tnfaip6	1.08475	TNF alpha induced protein 6
Heph	1.08467	hephaestin
LOC121135368	1.08379	leukocyte immunoglobulin-like receptor subfamily A member 2
Pfkfb3	1.08022	6-phosphofructo-2-kinase/fructose-2,6-biphosphatase 3
LOC121135225	1.07807	high mobility group protein B1-like
Stc1	1.07645	stanniocalcin 1
LOC121136723	1.0679	uncharacterized LOC121136723
Agt	1.0672	angiotensinogen
LOC101824440	1.06597	interleukin 18 binding protein
Depdc7	1.06472	DEP domain containing 7
Wipf3	1.06258	WAS/WASL interacting protein family member 3
LOC121137159	1.05968	epoxide hydrolase 1
Smim3	1.05932	small integral membrane protein 3
Btg2	1.05098	BTG anti-proliferation factor 2
LOC101826335	1.05014	saoe class I histocompatibility antigen, A alpha chain
Fbln1	1.04253	fibulin 1
LOC121140907	1.04225	uncharacterized LOC121140907
Runx1	1.0421	RUNX family transcription factor 1
P2ry1	1.04103	purinergic receptor P2Y1
LOC101829214	1.03869	TAP binding protein
Fam71e1	1.03606	family with sequence similarity 71 member E1
Bcl6	1.03005	BCL6 transcription repressor
Wwtr1	1.02975	WW domain containing transcription regulator 1
Il10ra	1.02964	interleukin 10 receptor subunit alpha
LOC101842634	1.02821	Fc receptor-like protein 5
Trex1	1.02693	three prime repair exonuclease 1
Eif4ebp1	1.02551	eukaryotic translation initiation factor 4E binding protein 1
Tec	1.02076	tec protein tyrosine kinase
Slc15a1	1.02025	solute carrier family 15 member 1
Ctsv	1.02023	cathepsin V
Emp1	1.01848	epithelial membrane protein 1
Ddit4	1.01551	DNA damage inducible transcript 4
Dram1	1.01524	DNA damage regulated autophagy modulator 1
Casp7	1.01117	caspase 7
Tinagl1	1.00923	tubulointerstitial nephritis antigen like 1
Lcp1	1.0078	lymphocyte cytosolic protein 1
Trib1	1.00502	tribbles pseudokinase 1
Glipr2	1.00493	GLI pathogenesis related 2
Pmvk	1.00486	phosphomevalonate kinase
C1qc	1.00484	complement C1q C chain
Cdh19	1.00253	cadherin 19
LOC121136427	-1.0013	uncharacterized LOC121136427
LOC121136805	-1.00135	dnaJ homolog subfamily B member 6
Hspg2	-1.00175	heparan sulfate proteoglycan 2
C1qtnf1	-1.00191	C1q and TNF related 1
LOC101829442	-1.00234	40S ribosomal protein S29
Vit	-1.00249	vitrin
Ddah2	-1.00286	dimethylarginine dimethylaminohydrolase 2
LOC121138299	-1.00305	spidroin-1-like
LOC121133825	-1.00358	L-lactate dehydrogenase A chain-like
LOC121140286	-1.0081	protein phosphatase 1A-like
LOC121139182	-1.0089	ADP-ribosylation factor-like protein 1
LOC101831633	-1.01043	60S ribosomal protein L24-like
Ptgs1	-1.01057	prostaglandin-endoperoxide synthase 1
LOC110340604	-1.01118	uncharacterized LOC110340604
LOC121134162	-1.01175	uncharacterized LOC121134162
Tgfbr3l	-1.01184	transforming growth factor beta receptor 3 like
LOC121135938	-1.01411	serine/threonine-protein phosphatase 2A 56 kDa regulatory subunit gamma isoform-like
LOC106022184	-1.01593	uncharacterized LOC106022184
CUNH4orf48	-1.01651	chromosome unknown C4orf48 homolog
LOC121140902	-1.01757	phosphoglycerate mutase 1-like
Efhd1	-1.01989	EF-hand domain family member D1
Aif1l	-1.02153	allograft inflammatory factor 1 like
LOC121142391	-1.02227	40S ribosomal protein SA
Fbln5	-1.02336	fibulin 5
Pcsk1n	-1.0239	proprotein convertase subtilisin/kexin type 1 inhibitor
Tll2	-1.02498	tolloid like 2
Abca4	-1.03032	ATP binding cassette subfamily A member 4
LOC121142672	-1.0309	heterogeneous nuclear ribonucleoproteins A2/B1-like
LOC121137014	-1.03103	nucleolysin TIAR-like
LOC121134224	-1.03104	ADP/ATP translocase 2-like
LOC101833601	-1.03122	ADP-ribosylation factor-like protein 3
LOC101841383	-1.03221	60S ribosomal protein L7a
LOC101825491	-1.03322	60S ribosomal protein L3-like
Btbd17	-1.03359	BTB domain containing 17
Rpl36	-1.03535	ribosomal protein L36
Hapln2	-1.03589	hyaluronan and proteoglycan link protein 2
LOC101844418	-1.03673	anaphase-promoting complex subunit 13
LOC121142828	-1.03717	NAD(P)H-hydrate epimerase-like
LOC101844178	-1.03772	ferritin light chain 1-like
LOC121137042	-1.04201	uncharacterized LOC121137042
LOC121137946	-1.0434	laminin subunit gamma-3-like
LOC101824325	-1.04366	cell division control protein 42 homolog
LOC121132975	-1.04412	uncharacterized LOC121132975
Cacna1s	-1.04474	calcium voltage-gated channel subunit alpha1 S
Chad	-1.04528	chondroadherin
LOC121140024	-1.04576	elongation factor 1-gamma-like
Crb3	-1.04584	crumbs cell polarity complex component 3
LOC121137914	-1.05302	ubiquitin-like protein 4A
LOC121144039	-1.05483	40S ribosomal protein S13-like
LOC121142015	-1.05785	60S ribosomal protein L27
LOC121136491	-1.06068	uncharacterized LOC121136491
LOC101826936	-1.06185	60S ribosomal protein L12-like
LOC106022412	-1.06204	glyceraldehyde-3-phosphate dehydrogenase
Nkx6-2	-1.06223	NK6 homeobox 2
LOC121139681	-1.06279	E3 ubiquitin-protein ligase RNF26-like
LOC101832585	-1.06284	poly(rC)-binding protein 2-like
LOC101844262	-1.06489	AP-1 complex-associated regulatory protein
LOC101825776	-1.06574	T-complex protein 1 subunit epsilon-like
Wfikkn2	-1.06893	WAP, follistatin/kazal, immunoglobulin, kunitz and netrin domain containing 2
LOC110339377	-1.0691	uncharacterized LOC110339377
Hebp2	-1.06982	heme binding protein 2
LOC101826794	-1.07392	glyceraldehyde-3-phosphate dehydrogenase-like
LOC121144312	-1.07522	uncharacterized LOC121144312
Fa2h	-1.07599	fatty acid 2-hydroxylase
LOC121137529	-1.07664	cAMP-dependent protein kinase inhibitor alpha-like
Nfe2l3	-1.07735	nuclear factor, erythroid 2 like 3
LOC110340729	-1.07779	uncharacterized LOC110340729
LOC101837493	-1.07797	myosin regulatory light polypeptide 9-like
C1qtnf3	-1.07806	C1q and TNF related 3
LOC121135650	-1.07812	ATP synthase subunit d, mitochondrial-like
LOC121140053	-1.07962	small nuclear ribonucleoprotein-associated protein B-like
She	-1.08116	Src homology 2 domain containing E
LOC121139368	-1.08322	NADH dehydrogenase [ubiquinone] 1 alpha subcomplex subunit 3
LOC101825905	-1.08349	60S ribosomal protein L29-like
LOC121140481	-1.08412	60S ribosomal protein L26-like
LOC121141453	-1.08629	uncharacterized LOC121141453
LOC101826190	-1.08656	short coiled-coil protein
LOC106022609	-1.08734	mucin-1
Klc3	-1.08834	kinesin light chain 3
Klf18	-1.09118	Kruppel like factor 18
Gabre	-1.09234	gamma-aminobutyric acid type A receptor subunit epsilon
Cilp2	-1.09398	cartilage intermediate layer protein 2
LOC121139243	-1.09513	uncharacterized LOC121139243
LOC101844280	-1.09532	stromal membrane-associated protein 1-like
CUNH1orf115	-1.09668	chromosome unknown C1orf115 homolog
LOC121141988	-1.09844	uncharacterized LOC121141988
LOC106021890	-1.10043	eukaryotic translation initiation factor 6-like
Cx3cr1	-1.10169	C-X3-C motif chemokine receptor 1
LOC121132728	-1.10196	glyceraldehyde-3-phosphate dehydrogenase-like
LOC101835445	-1.10265	40S ribosomal protein S7
LOC101827582	-1.10365	membrane primary amine oxidase
LOC121133323	-1.11118	uncharacterized LOC121133323
Spon2	-1.11151	spondin 2
LOC101822898	-1.11257	40S ribosomal protein S3a
LOC101837868	-1.11318	60S ribosomal protein L38-like
LOC101838961	-1.11353	39S ribosomal protein L30, mitochondrial-like
LOC121142998	-1.11418	small Cajal body-specific RNA 6
LOC110340293	-1.11524	phosphoglycerate kinase 1
LOC121137073	-1.11529	uncharacterized LOC121137073
LOC101829024	-1.11897	proteasome subunit beta type-5-like
LOC121134324	-1.11981	uncharacterized LOC121134324
LOC101833905	-1.11989	heat shock protein HSP 90-beta-like
Col1a1	-1.12043	collagen type I alpha 1 chain
LOC121133817	-1.12275	uncharacterized LOC121133817
LOC101839127	-1.1233	FACT complex subunit SPT16-like
LOC110341236	-1.1233	uncharacterized LOC110341236
LOC106022569	-1.12348	proteasome subunit beta type-6-like
LOC101824595	-1.12637	26S proteasome regulatory subunit 7-like
Flvcr2	-1.12688	FLVCR heme transporter 2
LOC121143211	-1.13281	uncharacterized LOC121143211
LOC121137190	-1.13346	L-lactate dehydrogenase A chain-like
LOC121140885	-1.13681	heterogeneous nuclear ribonucleoprotein A3
LOC121142811	-1.13883	40S ribosomal protein S14
Arsl	-1.14171	arylsulfatase L
LOC121138620	-1.14429	very-long-chain 3-oxoacyl-CoA reductase-like
Egfl8	-1.14569	EGF like domain multiple 8
LOC101842371	-1.14678	asparagine--tRNA ligase, cytoplasmic-like
Rem1	-1.15028	RRAD and GEM like GTPase 1
Mcam	-1.15414	melanoma cell adhesion molecule
LOC121141262	-1.15509	solute carrier family 25 member 39-like
Atp10b	-1.15648	ATPase phospholipid transporting 10B (putative)
Six5	-1.1565	SIX homeobox 5
LOC110343490	-1.1585	uncharacterized LOC110343490
Abcc6	-1.16086	ATP binding cassette subfamily C member 6
Plpp2	-1.16246	phospholipid phosphatase 2
LOC101842364	-1.16489	actin, muscle
Cd248	-1.16543	CD248 molecule
LOC121138071	-1.16594	PHD finger protein 6-like
LOC121132844	-1.16633	uncharacterized LOC121132844
LOC121134747	-1.16902	uncharacterized LOC121134747
LOC101824003	-1.16998	40S ribosomal protein S23
LOC121134750	-1.17307	UV excision repair protein RAD23 homolog A
LOC121140845	-1.17656	ubiquitin-conjugating enzyme E2 E3-like
LOC101826211	-1.17736	adenylate kinase 4, mitochondrial-like
LOC121138000	-1.17904	A-kinase anchor protein 9-like
LOC121138088	-1.1791	nucleoporin SEH1-like
Pln	-1.17982	phospholamban
LOC101833360	-1.18287	overexpressed in colon carcinoma 1 protein homolog
Kank4	-1.18605	KN motif and ankyrin repeat domains 4
LOC121132797	-1.18663	rab9 effector protein with kelch motifs-like
LOC101838917	-1.18699	60S ribosomal protein L9-like
LOC121139982	-1.18753	40S ribosomal protein S25-like
LOC121135911	-1.18839	deoxyhypusine synthase-like
LOC121144263	-1.19108	mitochondrial import receptor subunit TOM6 homolog
LOC121144167	-1.19317	uncharacterized LOC121144167
Tbxa2r	-1.19423	thromboxane A2 receptor
LOC121139707	-1.195	C-terminal-binding protein 2-like
LOC121137019	-1.19555	acyl-protein thioesterase 2-like
LOC110342506	-1.19783	uncharacterized LOC110342506
LOC101823088	-1.19874	60S ribosomal protein L31-like
LOC101844694	-1.1997	40S ribosomal protein S25
LOC121143492	-1.19973	phosducin-like protein
LOC101831210	-1.20014	NADH dehydrogenase [ubiquinone] 1 alpha subcomplex subunit 5-like
LOC121137593	-1.2002	transcription factor BTF3 homolog 4-like
Steap3	-1.2017	STEAP3 metalloreductase
Frem2	-1.2077	FRAS1 related extracellular matrix 2
LOC121139968	-1.21372	cyclin-G1
LOC121144327	-1.21487	40S ribosomal protein SA-like
LOC101825055	-1.21596	60S ribosomal protein L32
Scand1	-1.2175	SCAN domain containing 1
LOC106021394	-1.21927	programmed cell death protein 5
LOC101843358	-1.21933	activated RNA polymerase II transcriptional coactivator p15-like
LOC101823532	-1.22089	PDZ domain-containing protein GIPC1-like
LOC106022182	-1.22199	uncharacterized LOC106022182
LOC101827370	-1.22353	probable ATP-dependent RNA helicase DDX5
LOC121140417	-1.22385	superoxide dismutase [Cu-Zn]-like
LOC121134745	-1.2263	uncharacterized LOC121134745
Plxnb3	-1.22926	plexin B3
LOC101827459	-1.23125	protein angel homolog 2-like
LOC121135523	-1.2338	nucleolar and coiled-body phosphoprotein 1-like
LOC121134764	-1.23619	recQ-mediated genome instability protein 1-like
LOC121135546	-1.23772	60S ribosomal protein L31
LOC121136859	-1.24256	uncharacterized LOC121136859
LOC121140037	-1.24346	60S ribosomal protein L18
Cfap73	-1.25062	cilia and flagella associated protein 73
LOC110343752	-1.25742	uncharacterized LOC110343752
LOC121134145	-1.26174	septin-8-like
Tmprss5	-1.26336	transmembrane serine protease 5
Dusp15	-1.26368	dual specificity phosphatase 15
Insc	-1.26975	INSC spindle orientation adaptor protein
LOC106021954	-1.27412	uncharacterized LOC106021954
LOC121142791	-1.27725	60S ribosomal protein L31
LOC121143933	-1.27841	40S ribosomal protein S12-like
Trim72	-1.27903	tripartite motif containing 72
LOC106021303	-1.27958	cytochrome c, somatic
LOC101824813	-1.28073	pre-mRNA-processing factor 40 homolog A-like
Paqr6	-1.28226	progestin and adipoQ receptor family member 6
Eva1b	-1.28325	eva-1 homolog B
LOC121138416	-1.28483	laminin subunit gamma-3-like
LOC101843255	-1.28665	proline-rich nuclear receptor coactivator 2
LOC121142183	-1.28791	60S ribosomal protein L7a-like
Smco3	-1.30095	single-pass membrane protein with coiled-coil domains 3
Gjc2	-1.30164	gap junction protein gamma 2
LOC101842590	-1.30708	endothelial differentiation-related factor 1-like
Ltc4s	-1.30865	leukotriene C4 synthase
LOC121133284	-1.3117	uncharacterized LOC121133284
Ppp1r14a	-1.31374	protein phosphatase 1 regulatory inhibitor subunit 14A
LOC101834957	-1.31379	ATP synthase F1 subunit beta
Hic1	-1.31937	HIC ZBTB transcriptional repressor 1
Gjb1	-1.32304	gap junction protein beta 1
Mfap2	-1.32487	microfibril associated protein 2
LOC101824703	-1.32798	putative vomeronasal receptor-like protein 4
Pla2r1	-1.32917	phospholipase A2 receptor 1
LOC121134174	-1.32946	uncharacterized LOC121134174
Wfdc1	-1.33003	WAP four-disulfide core domain 1
Clec18c	-1.33104	C-type lectin domain family 18 member C
LOC121135706	-1.3315	uncharacterized LOC121135706
LOC101833455	-1.3334	tubulin polyglutamylase complex subunit 2-like
LOC106022188	-1.33354	uncharacterized LOC106022188
LOC110340959	-1.33402	STIP1 homology and U box-containing protein 1-like
LOC121139918	-1.33521	protein Shroom2-like
LOC121143947	-1.33523	succinyl-CoA:3-ketoacid coenzyme A transferase 2A, mitochondrial
LOC106021332	-1.3439	transformer-2 protein homolog alpha-like
LOC121142467	-1.34539	uncharacterized LOC121142467
Nipal4	-1.35027	NIPA like domain containing 4
LOC121137010	-1.35255	5-formyltetrahydrofolate cyclo-ligase-like
LOC101829351	-1.35354	RNA-binding protein EWS-like
Slc22a6	-1.35672	solute carrier family 22 member 6
LOC121139401	-1.35887	uncharacterized LOC121139401
LOC101841291	-1.35945	Fc receptor-like protein 2
LOC121134746	-1.36276	uncharacterized LOC121134746
LOC101837686	-1.36321	peptidyl-prolyl cis-trans isomerase A-like
Cd244	-1.36496	CD244 molecule
Art4	-1.36537	ADP-ribosyltransferase 4 (inactive) (Dombrock blood group)
LOC101835419	-1.37277	ubiquitin-conjugating enzyme E2 N-like
LOC121142883	-1.37558	uncharacterized LOC121142883
LOC101829910	-1.37622	60S ribosomal protein L36a
Kcnmb1	-1.3804	potassium calcium-activated channel subfamily M regulatory beta subunit 1
LOC121139939	-1.38272	40S ribosomal protein S12-like
Tmem125	-1.38414	transmembrane protein 125
LOC106022682	-1.38468	uncharacterized LOC106022682
LOC101838491	-1.39023	60S ribosomal protein L15
Sfrp2	-1.39577	secreted frizzled related protein 2
Hmcn1	-1.40098	hemicentin 1
LOC101828371	-1.40327	iron-sulfur cluster assembly 1 homolog, mitochondrial
LOC121139817	-1.40789	ATP synthase F(0) complex subunit C1, mitochondrial-like
LOC101830036	-1.41102	macrophage migration inhibitory factor-like
LOC121134002	-1.41307	60S acidic ribosomal protein P1-like
LOC121135245	-1.41346	uncharacterized LOC121135245
LOC121141518	-1.41348	coiled-coil domain-containing protein 124
LOC101835069	-1.42239	60S ribosomal protein L36a-like
LOC101833265	-1.42391	mast/stem cell growth factor receptor Kit-like
LOC121140827	-1.43275	uncharacterized LOC121140827
LOC101840128	-1.43633	pre-mRNA-splicing factor ISY1 homolog
LOC101825141	-1.44725	GTP-binding nuclear protein Ran-like
Slc5a11	-1.44788	solute carrier family 5 member 11
LOC121141595	-1.45003	carbonyl reductase [NADPH] 2-like
LOC101827403	-1.45097	40S ribosomal protein S21
LOC121139390	-1.45898	heterogeneous nuclear ribonucleoprotein A3-like
Clec3b	-1.46136	C-type lectin domain family 3 member B
Tmem88	-1.46765	transmembrane protein 88
LOC121139416	-1.47015	disks large homolog 5-like
LOC110339719	-1.47035	uncharacterized LOC110339719
Nlrc3	-1.47224	NLR family CARD domain containing 3
LOC101837280	-1.47378	protein FAM76A
Kazald1	-1.48146	Kazal type serine peptidase inhibitor domain 1
LOC101824431	-1.48184	alpha-enolase-like
Slc5a5	-1.48248	solute carrier family 5 member 5
LOC101838835	-1.48596	probable bifunctional dTTP/UTP pyrophosphatase/methyltransferase protein
LOC101825547	-1.48975	60S ribosomal protein L26-like
Eppk1	-1.49045	epiplakin 1
LOC121143314	-1.5056	40S ribosomal protein S2-like
LOC110343719	-1.5098	uncharacterized LOC110343719
LOC121137054	-1.51865	GTPase NRas-like
LOC121133867	-1.52435	uncharacterized LOC121133867
Cd300lg	-1.52772	CD300 molecule like family member g
Myct1	-1.52992	MYC target 1
Notch3	-1.54384	notch receptor 3
LOC121138602	-1.54563	phosphatidylinositol 5-phosphate 4-kinase type-2 beta-like
LOC121142781	-1.55122	proline-rich receptor-like protein kinase PERK9
LOC101831371	-1.56423	ribonuclease kappa-like
Tp63	-1.56602	tumor protein p63
LOC121142306	-1.57063	uncharacterized LOC121142306
LOC121137516	-1.57675	uncharacterized LOC121137516
LOC106022520	-1.57763	uncharacterized LOC106022520
LOC121138148	-1.57858	uncharacterized LOC121138148
LOC121138705	-1.58488	zinc finger CCHC domain-containing protein 3-like
Hes5	-1.58552	hes family bHLH transcription factor 5
LOC110340860	-1.59426	carbonyl reductase [NADPH] 2
LOC121135498	-1.60216	uncharacterized LOC121135498
LOC101829615	-1.61003	60S ribosomal protein L35a
LOC121135499	-1.6203	uncharacterized LOC121135499
LOC121141340	-1.62332	uncharacterized LOC121141340
LOC121136963	-1.62784	transmembrane protein 230
LOC121132831	-1.63206	uncharacterized LOC121132831
Ttc6	-1.63627	tetratricopeptide repeat domain 6
LOC121143939	-1.6426	uncharacterized LOC121143939
LOC121138491	-1.64569	uncharacterized LOC121138491
LOC106022109	-1.64991	60S ribosomal protein L36-like
LOC121142395	-1.65062	40S ribosomal protein S12-like
Atp13a5	-1.65523	ATPase 13A5
Tmem26	-1.65754	transmembrane protein 26
Birc7	-1.66092	baculoviral IAP repeat containing 7
LOC101822409	-1.67384	bone gamma-carboxyglutamate protein
LOC101826487	-1.67984	uncharacterized LOC101826487
LOC121133534	-1.69077	uncharacterized LOC121133534
Akap17a	-1.69682	A-kinase anchoring protein 17A
LOC110342686	-1.6986	uncharacterized protein DKFZp434B061-like
Slc22a2	-1.71923	solute carrier family 22 member 2
Bfsp1	-1.73871	beaded filament structural protein 1
LOC121133472	-1.74163	uncharacterized LOC121133472
Ccdc187	-1.74437	coiled-coil domain containing 187
LOC110342176	-1.74592	uncharacterized LOC110342176
Cpz	-1.76346	carboxypeptidase Z
LOC121140390	-1.76766	uncharacterized LOC121140390
LOC121142442	-1.77092	uncharacterized LOC121142442
LOC106021874	-1.8275	uncharacterized LOC106021874
Prr35	-1.82786	proline rich 35
LOC101830574	-1.83659	60S ribosomal protein L31-like
LOC121134690	-1.83853	uncharacterized LOC121134690
LOC101824443	-1.84414	40S ribosomal protein S26-like
Large2	-1.8445	LARGE xylosyl- and glucuronyltransferase 2
Adamts12	-1.91016	ADAM metallopeptidase with thrombospondin type 1 motif 12
LOC121139783	-1.91316	1-phosphatidylinositol 4,5-bisphosphate phosphodiesterase beta-4-like
LOC121138295	-1.91759	small nuclear ribonucleoprotein E-like
Sgk2	-1.91917	serum/glucocorticoid regulated kinase 2
LOC121137518	-1.92021	uncharacterized LOC121137518
LOC106021327	-1.95335	60S ribosomal protein L32-like
LOC121138875	-2.0565	uncharacterized LOC121138875
LOC121140929	-2.08266	uncharacterized LOC121140929
LOC121137537	-2.1209	uncharacterized LOC121137537
LOC101828626	-2.18817	60S ribosomal protein L34-like
LOC121141315	-2.20274	uncharacterized LOC121141315
LOC121143966	-2.22523	uncharacterized LOC121143966
Col14a1	-2.22918	collagen type XIV alpha 1 chain
LOC101823456	-2.24531	src kinase-associated phosphoprotein 2-like
LOC121136303	-2.2569	pyrethroid hydrolase Ces2e-like
Klhl34	-2.32053	kelch like family member 34
LOC121142943	-2.36129	uncharacterized LOC121142943
Aplnr	-2.55319	apelin receptor
LOC101824227	-2.6067	orthopedia homeobox
LOC121141094	-2.69068	uncharacterized LOC121141094
Hoxd1	-2.69562	homeobox D1
Lhb	-2.78539	luteinizing hormone beta polypeptide
Tnnt3	-2.90872	troponin T3, fast skeletal type
LOC121141907	-3.21572	uncharacterized LOC121141907
LOC121142945	-3.25486	uncharacterized LOC121142945
Pomc	-3.536	proopiomelanocortin
Tnni2	-4.44071	troponin I2, fast skeletal type
Cga	-4.92535	glycoprotein hormones, alpha polypeptide
LOC121133138	-8.193	uncharacterized LOC121133138
