# Supplementary material for: Immunological findings of West Caucasian bat virus in an accidental host
Source: J Virol. 2025 Jan 23;99(2):e01914-24. doi: 10.1128/jvi.01914-24 (PMC11853057; doi:10.1128/jvi.01914-24)
Supplement: Table S6 — GO processes. [file jvi.01914-24-s0007.xlsx]

## Sheet: #GO
	# GO enriched
DUVV	304
WCBV	299
RABV	204

## Sheet: GO terms
Index	GO level	GO type	GO ID	GO name	DUVV	WCBV	RABV
1	14	BIOLOGICAL_PROCESS	GO:0007094	mitotic spindle assembly checkpoint signaling		1.39315
2	13	BIOLOGICAL_PROCESS	GO:0045841	negative regulation of mitotic metaphase/anaphase transition		1.39315
3	11	BIOLOGICAL_PROCESS	GO:2000816	negative regulation of mitotic sister chromatid separation		1.39315
4	10	BIOLOGICAL_PROCESS	GO:0033048	negative regulation of mitotic sister chromatid segregation		1.39315
5	10	BIOLOGICAL_PROCESS	GO:0071173	spindle assembly checkpoint signaling		1.39315
6	10	BIOLOGICAL_PROCESS	GO:0071174	mitotic spindle checkpoint signaling		1.39315
7	10	BIOLOGICAL_PROCESS	GO:1902100	negative regulation of metaphase/anaphase transition of cell cycle		1.39315
8	9	BIOLOGICAL_PROCESS	GO:0033047	regulation of mitotic sister chromatid segregation		1.39315
9	9	BIOLOGICAL_PROCESS	GO:0031577	spindle checkpoint signaling		1.39315
10	9	BIOLOGICAL_PROCESS	GO:0007093	mitotic cell cycle checkpoint signaling		1.56298
11	9	BIOLOGICAL_PROCESS	GO:0045839	negative regulation of mitotic nuclear division		1.39315
12	8	BIOLOGICAL_PROCESS	GO:0033046	negative regulation of sister chromatid segregation		1.39315
13	8	BIOLOGICAL_PROCESS	GO:0007088	regulation of mitotic nuclear division	1.59418	2.09015
14	8	BIOLOGICAL_PROCESS	GO:0051784	negative regulation of nuclear division		1.39315
15	8	BIOLOGICAL_PROCESS	GO:0000070	mitotic sister chromatid segregation	2.59113	1.8612
16	8	BIOLOGICAL_PROCESS	GO:1901991	negative regulation of mitotic cell cycle phase transition	1.36823
17	7	BIOLOGICAL_PROCESS	GO:1901988	negative regulation of cell cycle phase transition	1.37316
18	7	BIOLOGICAL_PROCESS	GO:0140014	mitotic nuclear division	9.28707	4.74589
19	7	BIOLOGICAL_PROCESS	GO:0051783	regulation of nuclear division	1.59418	2.09015
20	7	BIOLOGICAL_PROCESS	GO:1905819	negative regulation of chromosome separation		1.39315
21	6	BIOLOGICAL_PROCESS	GO:0010948	negative regulation of cell cycle process	1.3198
22	6	BIOLOGICAL_PROCESS	GO:0000280	nuclear division	7.78779	3.78094
23	6	BIOLOGICAL_PROCESS	GO:0045930	negative regulation of mitotic cell cycle	1.42769
24	6	BIOLOGICAL_PROCESS	GO:0000819	sister chromatid segregation	2.64806	2.0938
25	5	BIOLOGICAL_PROCESS	GO:0035556	intracellular signal transduction	1.38407
26	5	BIOLOGICAL_PROCESS	GO:0007346	regulation of mitotic cell cycle	1.75549	1.7861
27	5	BIOLOGICAL_PROCESS	GO:0048285	organelle fission	7.6935	3.7393
28	5	BIOLOGICAL_PROCESS	GO:0010564	regulation of cell cycle process	1.82091	1.63871
29	5	BIOLOGICAL_PROCESS	GO:0051985	negative regulation of chromosome segregation		1.39315
30	4	BIOLOGICAL_PROCESS	GO:1903047	mitotic cell cycle process	9.28707	4.74589
31	4	BIOLOGICAL_PROCESS	GO:0007165	signal transduction	7.49501	5.00371
32	4	BIOLOGICAL_PROCESS	GO:0048523	negative regulation of cellular process	4.18558	6.10322	6.43794
33	4	BIOLOGICAL_PROCESS	GO:0051726	regulation of cell cycle	1.65124	1.35374
34	4	BIOLOGICAL_PROCESS	GO:0098813	nuclear chromosome segregation	3.63545	2.69149
35	3	BIOLOGICAL_PROCESS	GO:0022402	cell cycle process	6.91182	3.48603
36	3	BIOLOGICAL_PROCESS	GO:0016043	cellular component organization	6.20282	8.54399	3.56719
37	3	BIOLOGICAL_PROCESS	GO:0000278	mitotic cell cycle	9.28707	4.74589
38	3	BIOLOGICAL_PROCESS	GO:0048519	negative regulation of biological process	4.16231	6.27922	5.99075
39	3	BIOLOGICAL_PROCESS	GO:0050794	regulation of cellular process	10.2659	9.90097	3.33757
40	2	BIOLOGICAL_PROCESS	GO:0007059	chromosome segregation	9.62189	3.58355
41	2	BIOLOGICAL_PROCESS	GO:0007049	cell cycle	7.56572	3.82316
42	2	BIOLOGICAL_PROCESS	GO:0071840	cellular component organization or biogenesis	4.97148	7.19813	3.77238
43	2	BIOLOGICAL_PROCESS	GO:0051716	cellular response to stimulus	8.78273	5.66541
44	2	BIOLOGICAL_PROCESS	GO:0050789	regulation of biological process	13.7557	14.355	5.46423
45	2	BIOLOGICAL_PROCESS	GO:0007154	cell communication	6.80016	4.86117
46	1	BIOLOGICAL_PROCESS	GO:0065007	biological regulation	15.3329	17.0218	6.60695
47	1	BIOLOGICAL_PROCESS	GO:0050896	response to stimulus	109.186	88.6772	41.5224
48	1	BIOLOGICAL_PROCESS	GO:0009987	cellular process	21.1814	21.6392	15.4143
49	1	BIOLOGICAL_PROCESS	GO:0023052	signaling	43.8294	38.2657	14.0624
50
51	14	BIOLOGICAL_PROCESS	GO:0034315	regulation of Arp2/3 complex-mediated actin nucleation		1.7028
52	13	BIOLOGICAL_PROCESS	GO:0051125	regulation of actin nucleation		1.53136
53	13	BIOLOGICAL_PROCESS	GO:0034314	Arp2/3 complex-mediated actin nucleation	1.37316
54	5	BIOLOGICAL_PROCESS	GO:0007010	cytoskeleton organization	2.9663	2.28209
55	5	BIOLOGICAL_PROCESS	GO:0065003	protein-containing complex assembly	5.51595	5.23931	1.82326
56	4	BIOLOGICAL_PROCESS	GO:0043933	protein-containing complex subunit organization	5.16138	4.87409	1.67846
57	4	BIOLOGICAL_PROCESS	GO:0022607	cellular component assembly	3.94078	4.17707	1.46765
58	3	BIOLOGICAL_PROCESS	GO:0050794	regulation of cellular process	10.2659	9.90097	3.33757
59	3	BIOLOGICAL_PROCESS	GO:0016043	cellular component organization	6.20282	8.54399	3.56719
60	3	BIOLOGICAL_PROCESS	GO:0044085	cellular component biogenesis	1.9451	2.2527	1.54227
61	3	BIOLOGICAL_PROCESS	GO:0048518	positive regulation of biological process	10.314	8.23652	6.24242
62	2	BIOLOGICAL_PROCESS	GO:0065008	regulation of biological quality	6.96383	12.341	5.11742
63	2	BIOLOGICAL_PROCESS	GO:0050789	regulation of biological process	13.7557	14.355	5.46423
64	2	BIOLOGICAL_PROCESS	GO:0071840	cellular component organization or biogenesis	4.97148	7.19813	3.77238
65	1	BIOLOGICAL_PROCESS	GO:0065007	biological regulation	15.3329	17.0218	6.60695
66	1	BIOLOGICAL_PROCESS	GO:0009987	cellular process	21.1814	21.6392	15.4143
67
68	12	BIOLOGICAL_PROCESS	GO:0045577	regulation of B cell differentiation	1.37316	1.58241
69	10	BIOLOGICAL_PROCESS	GO:0030098	lymphocyte differentiation		1.39315
70	9	BIOLOGICAL_PROCESS	GO:1903131	mononuclear cell differentiation		1.39315
71	7	BIOLOGICAL_PROCESS	GO:0030097	hemopoiesis
72	7	BIOLOGICAL_PROCESS	GO:0050864	regulation of B cell activation	2.46288
73	6	BIOLOGICAL_PROCESS	GO:0048534	hematopoietic or lymphoid organ development	1.87089
74	6	BIOLOGICAL_PROCESS	GO:0051249	regulation of lymphocyte activation	10.8568	4.14408
75	5	BIOLOGICAL_PROCESS	GO:0042113	B cell activation	4.71525	2.51454
76	5	BIOLOGICAL_PROCESS	GO:0002694	regulation of leukocyte activation	11.033	4.76799
77	5	BIOLOGICAL_PROCESS	GO:0002520	immune system development	1.76921
78	4	BIOLOGICAL_PROCESS	GO:0046649	lymphocyte activation	14.7187	7.7546	1.4097
79	4	BIOLOGICAL_PROCESS	GO:2000026	regulation of multicellular organismal development		2.99245
80	4	BIOLOGICAL_PROCESS	GO:0050865	regulation of cell activation	11.033	4.76799
81	3	BIOLOGICAL_PROCESS	GO:0050793	regulation of developmental process		1.30296
82	3	BIOLOGICAL_PROCESS	GO:0002682	regulation of immune system process	59.2349	33.7508	18.1038
83	3	BIOLOGICAL_PROCESS	GO:0045321	leukocyte activation	15.3298	8.95277
84	3	BIOLOGICAL_PROCESS	GO:0050794	regulation of cellular process	10.2659	9.90097	3.33757
85	3	BIOLOGICAL_PROCESS	GO:0030154	cell differentiation	20.9115	21.6691	10.4932
86	3	BIOLOGICAL_PROCESS	GO:0051239	regulation of multicellular organismal process	3.04705	5.57589
87	2	BIOLOGICAL_PROCESS	GO:0048869	cellular developmental process	20.9115	21.6691	10.4932
88	2	BIOLOGICAL_PROCESS	GO:0001775	cell activation	14.38	8.1385	1.8841
89	2	BIOLOGICAL_PROCESS	GO:0048856	anatomical structure development	28.4706	30.2894	17.3076
90	2	BIOLOGICAL_PROCESS	GO:0050789	regulation of biological process	13.7557	14.355	5.46423
91	1	BIOLOGICAL_PROCESS	GO:0065007	biological regulation	15.3329	17.0218	6.60695
92	1	BIOLOGICAL_PROCESS	GO:0009987	cellular process	21.1814	21.6392	15.4143
93	1	BIOLOGICAL_PROCESS	GO:0032502	developmental process	29.4095	31.5324	18.8513
94	1	BIOLOGICAL_PROCESS	GO:0002376	immune system process	290.942	205.968	107.696
95
96	11	BIOLOGICAL_PROCESS	GO:0050856	regulation of T cell receptor signaling pathway	1.37316
97	10	BIOLOGICAL_PROCESS	GO:0050852	T cell receptor signaling pathway	1.90847
98	10	BIOLOGICAL_PROCESS	GO:0050854	regulation of antigen receptor-mediated signaling pathway	1.90847
99	9	BIOLOGICAL_PROCESS	GO:0050851	antigen receptor-mediated signaling pathway	5.84552
100	8	BIOLOGICAL_PROCESS	GO:0002429	immune response-activating cell surface receptor signaling pathway	7.06987
101	7	BIOLOGICAL_PROCESS	GO:0002757	immune response-activating signal transduction	7.06987
102	6	BIOLOGICAL_PROCESS	GO:0002253	activation of immune response	18.7548	12.9647	8.54231
103	6	BIOLOGICAL_PROCESS	GO:0002768	immune response-regulating cell surface receptor signaling pathway	6.67343	2.01195
104	5	BIOLOGICAL_PROCESS	GO:0050778	positive regulation of immune response	22.3874	14.8018	10.6418
105	5	BIOLOGICAL_PROCESS	GO:0007166	cell surface receptor signaling pathway	15.7194	9.9601	2.64567
106	5	BIOLOGICAL_PROCESS	GO:0002764	immune response-regulating signaling pathway	21.5374	9.03725	2.23075
107	4	BIOLOGICAL_PROCESS	GO:0007165	signal transduction	7.49501	5.00371
108	4	BIOLOGICAL_PROCESS	GO:0048584	positive regulation of response to stimulus	18.6307	11.6705	8.3919
109	4	BIOLOGICAL_PROCESS	GO:0050776	regulation of immune response	44.5712	25.5052	14.8359
110	4	BIOLOGICAL_PROCESS	GO:0002684	positive regulation of immune system process	26.4328	19.2155	12.7939
111	3	BIOLOGICAL_PROCESS	GO:0002682	regulation of immune system process	59.2349	33.7508	18.1038
112	3	BIOLOGICAL_PROCESS	GO:0050794	regulation of cellular process	10.2659	9.90097	3.33757
113	3	BIOLOGICAL_PROCESS	GO:0048518	positive regulation of biological process	10.314	8.23652	6.24242
114	3	BIOLOGICAL_PROCESS	GO:0048583	regulation of response to stimulus	22.3834	17.9212	9.90313
115	2	BIOLOGICAL_PROCESS	GO:0006955	immune response	223.719	169.415	105.035
116	2	BIOLOGICAL_PROCESS	GO:0051716	cellular response to stimulus	8.78273	5.66541
117	2	BIOLOGICAL_PROCESS	GO:0007154	cell communication	6.80016	4.86117
118	2	BIOLOGICAL_PROCESS	GO:0050789	regulation of biological process	13.7557	14.355	5.46423
119	1	BIOLOGICAL_PROCESS	GO:0065007	biological regulation	15.3329	17.0218	6.60695
120	1	BIOLOGICAL_PROCESS	GO:0023052	signaling	43.8294	38.2657	14.0624
121	1	BIOLOGICAL_PROCESS	GO:0009987	cellular process	21.1814	21.6392	15.4143
122	1	BIOLOGICAL_PROCESS	GO:0050896	response to stimulus	109.186	88.6772	41.5224
123	1	BIOLOGICAL_PROCESS	GO:0002376	immune system process	290.942	205.968	107.696
124
125	11	BIOLOGICAL_PROCESS	GO:0050857	positive regulation of antigen receptor-mediated signaling pathway	1.37316
126	10	BIOLOGICAL_PROCESS	GO:0050854	regulation of antigen receptor-mediated signaling pathway	1.90847
127	9	BIOLOGICAL_PROCESS	GO:0050851	antigen receptor-mediated signaling pathway	5.84552
128	8	BIOLOGICAL_PROCESS	GO:0002429	immune response-activating cell surface receptor signaling pathway	7.06987
129	7	BIOLOGICAL_PROCESS	GO:0002757	immune response-activating signal transduction	7.06987
130	6	BIOLOGICAL_PROCESS	GO:0002253	activation of immune response	18.7548	12.9647	8.54231
131	6	BIOLOGICAL_PROCESS	GO:0002768	immune response-regulating cell surface receptor signaling pathway	6.67343	2.01195
132	5	BIOLOGICAL_PROCESS	GO:0050778	positive regulation of immune response	22.3874	14.8018	10.6418
133	5	BIOLOGICAL_PROCESS	GO:0007166	cell surface receptor signaling pathway	15.7194	9.9601	2.64567
134	5	BIOLOGICAL_PROCESS	GO:0002764	immune response-regulating signaling pathway	21.5374	9.03725	2.23075
135	4	BIOLOGICAL_PROCESS	GO:0007165	signal transduction	7.49501	5.00371
136	4	BIOLOGICAL_PROCESS	GO:0048584	positive regulation of response to stimulus	18.6307	11.6705	8.3919
137	4	BIOLOGICAL_PROCESS	GO:0002684	positive regulation of immune system process	26.4328	19.2155	12.7939
138	4	BIOLOGICAL_PROCESS	GO:0050776	regulation of immune response	44.5712	25.5052	14.8359
139	3	BIOLOGICAL_PROCESS	GO:0050794	regulation of cellular process	10.2659	9.90097	3.33757
140	3	BIOLOGICAL_PROCESS	GO:0002682	regulation of immune system process	59.2349	33.7508	18.1038
141	3	BIOLOGICAL_PROCESS	GO:0048518	positive regulation of biological process	10.314	8.23652	6.24242
142	3	BIOLOGICAL_PROCESS	GO:0048583	regulation of response to stimulus	22.3834	17.9212	9.90313
143	2	BIOLOGICAL_PROCESS	GO:0006955	immune response	223.719	169.415	105.035
144	2	BIOLOGICAL_PROCESS	GO:0051716	cellular response to stimulus	8.78273	5.66541
145	2	BIOLOGICAL_PROCESS	GO:0007154	cell communication	6.80016	4.86117
146	2	BIOLOGICAL_PROCESS	GO:0050789	regulation of biological process	13.7557	14.355	5.46423
147	1	BIOLOGICAL_PROCESS	GO:0023052	signaling	43.8294	38.2657	14.0624
148	1	BIOLOGICAL_PROCESS	GO:0065007	biological regulation	15.3329	17.0218	6.60695
149	1	BIOLOGICAL_PROCESS	GO:0009987	cellular process	21.1814	21.6392	15.4143
150	1	BIOLOGICAL_PROCESS	GO:0050896	response to stimulus	109.186	88.6772	41.5224
151	1	BIOLOGICAL_PROCESS	GO:0002376	immune system process	290.942	205.968	107.696
152
153	11	BIOLOGICAL_PROCESS	GO:1901019	regulation of calcium ion transmembrane transporter activity			1.68601
154	9	BIOLOGICAL_PROCESS	GO:1903169	regulation of calcium ion transmembrane transport			1.68601
155	8	BIOLOGICAL_PROCESS	GO:0051924	regulation of calcium ion transport			1.52293
156	4	BIOLOGICAL_PROCESS	GO:0055085	transmembrane transport		1.67303
157	3	BIOLOGICAL_PROCESS	GO:0006810	transport	8.77925	13.0343	5.89521
158	3	BIOLOGICAL_PROCESS	GO:0050794	regulation of cellular process	10.2659	9.90097	3.33757
159	2	BIOLOGICAL_PROCESS	GO:0065009	regulation of molecular function	7.69084	9.76754	4.22753
160	2	BIOLOGICAL_PROCESS	GO:0051234	establishment of localization	9.28493	13.1549	6.003
161	2	BIOLOGICAL_PROCESS	GO:0050789	regulation of biological process	13.7557	14.355	5.46423
162	1	BIOLOGICAL_PROCESS	GO:0065007	biological regulation	15.3329	17.0218	6.60695
163	1	BIOLOGICAL_PROCESS	GO:0009987	cellular process	21.1814	21.6392	15.4143
164	1	BIOLOGICAL_PROCESS	GO:0051179	localization	19.3172	21.89	11.1016
165
166	10	BIOLOGICAL_PROCESS	GO:0006355	regulation of transcription, DNA-templated	1.4536	1.95396
167	9	BIOLOGICAL_PROCESS	GO:1903506	regulation of nucleic acid-templated transcription	1.4536	1.95396
168	9	BIOLOGICAL_PROCESS	GO:0006351	transcription, DNA-templated		1.34344
169	8	BIOLOGICAL_PROCESS	GO:2001141	regulation of RNA biosynthetic process	1.4536	1.95396
170	8	BIOLOGICAL_PROCESS	GO:0097659	nucleic acid-templated transcription		1.34344
171	7	BIOLOGICAL_PROCESS	GO:0032774	RNA biosynthetic process		1.33776
172	7	BIOLOGICAL_PROCESS	GO:0051252	regulation of RNA metabolic process	1.3837	2.0563	1.40724
173	6	BIOLOGICAL_PROCESS	GO:2000112	regulation of cellular macromolecule biosynthetic process		1.54428
174	5	BIOLOGICAL_PROCESS	GO:0034645	cellular macromolecule biosynthetic process			3.41714
175	5	BIOLOGICAL_PROCESS	GO:0031326	regulation of cellular biosynthetic process		1.58241
176	5	BIOLOGICAL_PROCESS	GO:0034654	nucleobase-containing compound biosynthetic process	1.71929	1.5666
177	5	BIOLOGICAL_PROCESS	GO:0010556	regulation of macromolecule biosynthetic process		1.49059
178	5	BIOLOGICAL_PROCESS	GO:0019219	regulation of nucleobase-containing compound metabolic process	1.37837	2.05099	1.32952
179	5	BIOLOGICAL_PROCESS	GO:0010468	regulation of gene expression		1.83681
180	4	BIOLOGICAL_PROCESS	GO:0010467	gene expression		1.39315	5.13337
181	4	BIOLOGICAL_PROCESS	GO:0060255	regulation of macromolecule metabolic process	2.49736	4.58869	2.56407
182	4	BIOLOGICAL_PROCESS	GO:0019438	aromatic compound biosynthetic process	1.65151	1.58754
183	4	BIOLOGICAL_PROCESS	GO:0009889	regulation of biosynthetic process		1.58241
184	4	BIOLOGICAL_PROCESS	GO:0080090	regulation of primary metabolic process	2.07148	4.12086	2.55873
185	4	BIOLOGICAL_PROCESS	GO:0044260	cellular macromolecule metabolic process	1.78293	1.69359	3.07847
186	4	BIOLOGICAL_PROCESS	GO:0018130	heterocycle biosynthetic process	1.90847	1.5492
187	4	BIOLOGICAL_PROCESS	GO:0009059	macromolecule biosynthetic process			3.32636
188	4	BIOLOGICAL_PROCESS	GO:0031323	regulation of cellular metabolic process	1.73826	3.7393	2.55307
189	4	BIOLOGICAL_PROCESS	GO:0051171	regulation of nitrogen compound metabolic process	2.13606	4.31938	2.733
190	4	BIOLOGICAL_PROCESS	GO:1901362	organic cyclic compound biosynthetic process	1.7884	1.42808
191	4	BIOLOGICAL_PROCESS	GO:0044271	cellular nitrogen compound biosynthetic process	1.69243		4.53803
192	3	BIOLOGICAL_PROCESS	GO:0044249	cellular biosynthetic process			2.82732
193	3	BIOLOGICAL_PROCESS	GO:1901576	organic substance biosynthetic process			2.88575
194	3	BIOLOGICAL_PROCESS	GO:0034641	cellular nitrogen compound metabolic process			4.0679
195	3	BIOLOGICAL_PROCESS	GO:0043170	macromolecule metabolic process	7.79879	8.78223	7.99998
196	3	BIOLOGICAL_PROCESS	GO:0050794	regulation of cellular process	10.2659	9.90097	3.33757
197	3	BIOLOGICAL_PROCESS	GO:0019222	regulation of metabolic process	2.42304	4.81311	2.62515
198	2	BIOLOGICAL_PROCESS	GO:0009058	biosynthetic process			3.19944
199	2	BIOLOGICAL_PROCESS	GO:0044238	primary metabolic process	7.78029	9.6677	10.9684
200	2	BIOLOGICAL_PROCESS	GO:0044237	cellular metabolic process		1.48687	5.75947
201	2	BIOLOGICAL_PROCESS	GO:0071704	organic substance metabolic process	8.17761	10.4124	11.1637
202	2	BIOLOGICAL_PROCESS	GO:0050789	regulation of biological process	13.7557	14.355	5.46423
203	2	BIOLOGICAL_PROCESS	GO:0006807	nitrogen compound metabolic process	7.41374	8.49316	9.86089
204	1	BIOLOGICAL_PROCESS	GO:0065007	biological regulation	15.3329	17.0218	6.60695
205	1	BIOLOGICAL_PROCESS	GO:0008152	metabolic process	7.71271	10.443	11.9275
206	1	BIOLOGICAL_PROCESS	GO:0009987	cellular process	21.1814	21.6392	15.4143
207
208	10	BIOLOGICAL_PROCESS	GO:0010951	negative regulation of endopeptidase activity	3.53495	5.73583	3.8008
209	9	BIOLOGICAL_PROCESS	GO:0010466	negative regulation of peptidase activity	3.53495	5.73583	3.8008
210	8	BIOLOGICAL_PROCESS	GO:0045861	negative regulation of proteolysis	3.53495	5.73583	3.8008
211	8	BIOLOGICAL_PROCESS	GO:0052548	regulation of endopeptidase activity	3.43142	6.30163	4.37515
212	7	BIOLOGICAL_PROCESS	GO:0052547	regulation of peptidase activity	4.47971	7.89709	5.46423
213	7	BIOLOGICAL_PROCESS	GO:0032269	negative regulation of cellular protein metabolic process	3.16995	5.58366	4.7192
214	6	BIOLOGICAL_PROCESS	GO:0030162	regulation of proteolysis	4.28651	7.74904	5.49965
215	6	BIOLOGICAL_PROCESS	GO:0051248	negative regulation of protein metabolic process	3.16995	5.58366	4.7192
216	6	BIOLOGICAL_PROCESS	GO:0032268	regulation of cellular protein metabolic process
217	5	BIOLOGICAL_PROCESS	GO:0044267	cellular protein metabolic process			3.10921
218	5	BIOLOGICAL_PROCESS	GO:0010605	negative regulation of macromolecule metabolic process		2.33524	2.36347
219	5	BIOLOGICAL_PROCESS	GO:0051172	negative regulation of nitrogen compound metabolic process		2.698	2.59689
220	5	BIOLOGICAL_PROCESS	GO:0051246	regulation of protein metabolic process		1.95396	1.53771
221	5	BIOLOGICAL_PROCESS	GO:0051346	negative regulation of hydrolase activity	3.05363	5.22186	3.41829
222	5	BIOLOGICAL_PROCESS	GO:0006508	proteolysis	3.53832	6.70098	2.64947
223	5	BIOLOGICAL_PROCESS	GO:0031324	negative regulation of cellular metabolic process		2.54481	2.45093
224	4	BIOLOGICAL_PROCESS	GO:0051336	regulation of hydrolase activity	3.3533	5.29271	3.32329
225	4	BIOLOGICAL_PROCESS	GO:0051171	regulation of nitrogen compound metabolic process	2.13606	4.31938	2.733
226	4	BIOLOGICAL_PROCESS	GO:0009892	negative regulation of metabolic process		2.06406	2.23075
227	4	BIOLOGICAL_PROCESS	GO:0019538	protein metabolic process	10.7622	13.3081	12.3388
228	4	BIOLOGICAL_PROCESS	GO:0043086	negative regulation of catalytic activity	2.76924	5.04851	3.5575
229	4	BIOLOGICAL_PROCESS	GO:0080090	regulation of primary metabolic process	2.07148	4.12086	2.55873
230	4	BIOLOGICAL_PROCESS	GO:0044260	cellular macromolecule metabolic process	1.78293	1.69359	3.07847
231	4	BIOLOGICAL_PROCESS	GO:0048523	negative regulation of cellular process	4.18558	6.10322	6.43794
232	4	BIOLOGICAL_PROCESS	GO:0031323	regulation of cellular metabolic process	1.73826	3.7393	2.55307
233	4	BIOLOGICAL_PROCESS	GO:0060255	regulation of macromolecule metabolic process	2.49736	4.58869	2.56407
234	3	BIOLOGICAL_PROCESS	GO:0043170	macromolecule metabolic process	7.79879	8.78223	7.99998
235	3	BIOLOGICAL_PROCESS	GO:0050794	regulation of cellular process	10.2659	9.90097	3.33757
236	3	BIOLOGICAL_PROCESS	GO:0019222	regulation of metabolic process	2.42304	4.81311	2.62515
237	3	BIOLOGICAL_PROCESS	GO:0050790	regulation of catalytic activity	7.06431	9.09111	3.50508
238	3	BIOLOGICAL_PROCESS	GO:0044092	negative regulation of molecular function	2.74982	5.66541	4.90563
239	3	BIOLOGICAL_PROCESS	GO:0048519	negative regulation of biological process	4.16231	6.27922	5.99075
240	3	BIOLOGICAL_PROCESS	GO:1901564	organonitrogen compound metabolic process	10.7519	12.8543	12.9135
241	2	BIOLOGICAL_PROCESS	GO:0006807	nitrogen compound metabolic process	7.41374	8.49316	9.86089
242	2	BIOLOGICAL_PROCESS	GO:0065009	regulation of molecular function	7.69084	9.76754	4.22753
243	2	BIOLOGICAL_PROCESS	GO:0071704	organic substance metabolic process	8.17761	10.4124	11.1637
244	2	BIOLOGICAL_PROCESS	GO:0050789	regulation of biological process	13.7557	14.355	5.46423
245	2	BIOLOGICAL_PROCESS	GO:0044238	primary metabolic process	7.78029	9.6677	10.9684
246	2	BIOLOGICAL_PROCESS	GO:0044237	cellular metabolic process		1.48687	5.75947
247	1	BIOLOGICAL_PROCESS	GO:0008152	metabolic process	7.71271	10.443	11.9275
248	1	BIOLOGICAL_PROCESS	GO:0009987	cellular process	21.1814	21.6392	15.4143
249	1	BIOLOGICAL_PROCESS	GO:0065007	biological regulation	15.3329	17.0218	6.60695
250
251	10	BIOLOGICAL_PROCESS	GO:0050853	B cell receptor signaling pathway	2.58005
252	9	BIOLOGICAL_PROCESS	GO:0050851	antigen receptor-mediated signaling pathway	5.84552
253	8	BIOLOGICAL_PROCESS	GO:0002429	immune response-activating cell surface receptor signaling pathway	7.06987
254	7	BIOLOGICAL_PROCESS	GO:0002757	immune response-activating signal transduction	7.06987
255	6	BIOLOGICAL_PROCESS	GO:0002253	activation of immune response	18.7548	12.9647	8.54231
256	6	BIOLOGICAL_PROCESS	GO:0002768	immune response-regulating cell surface receptor signaling pathway	6.67343	2.01195
257	5	BIOLOGICAL_PROCESS	GO:0050778	positive regulation of immune response	22.3874	14.8018	10.6418
258	5	BIOLOGICAL_PROCESS	GO:0007166	cell surface receptor signaling pathway	15.7194	9.9601	2.64567
259	5	BIOLOGICAL_PROCESS	GO:0002764	immune response-regulating signaling pathway	21.5374	9.03725	2.23075
260	4	BIOLOGICAL_PROCESS	GO:0007165	signal transduction	7.49501	5.00371
261	4	BIOLOGICAL_PROCESS	GO:0048584	positive regulation of response to stimulus	18.6307	11.6705	8.3919
262	4	BIOLOGICAL_PROCESS	GO:0050776	regulation of immune response	44.5712	25.5052	14.8359
263	4	BIOLOGICAL_PROCESS	GO:0002684	positive regulation of immune system process	26.4328	19.2155	12.7939
264	3	BIOLOGICAL_PROCESS	GO:0002682	regulation of immune system process	59.2349	33.7508	18.1038
265	3	BIOLOGICAL_PROCESS	GO:0050794	regulation of cellular process	10.2659	9.90097	3.33757
266	3	BIOLOGICAL_PROCESS	GO:0048518	positive regulation of biological process	10.314	8.23652	6.24242
267	3	BIOLOGICAL_PROCESS	GO:0048583	regulation of response to stimulus	22.3834	17.9212	9.90313
268	2	BIOLOGICAL_PROCESS	GO:0006955	immune response	223.719	169.415	105.035
269	2	BIOLOGICAL_PROCESS	GO:0051716	cellular response to stimulus	8.78273	5.66541
270	2	BIOLOGICAL_PROCESS	GO:0007154	cell communication	6.80016	4.86117
271	2	BIOLOGICAL_PROCESS	GO:0050789	regulation of biological process	13.7557	14.355	5.46423
272	1	BIOLOGICAL_PROCESS	GO:0065007	biological regulation	15.3329	17.0218	6.60695
273	1	BIOLOGICAL_PROCESS	GO:0023052	signaling	43.8294	38.2657	14.0624
274	1	BIOLOGICAL_PROCESS	GO:0009987	cellular process	21.1814	21.6392	15.4143
275	1	BIOLOGICAL_PROCESS	GO:0050896	response to stimulus	109.186	88.6772	41.5224
276	1	BIOLOGICAL_PROCESS	GO:0002376	immune system process	290.942	205.968	107.696
277
278	10	BIOLOGICAL_PROCESS	GO:0090026	positive regulation of monocyte chemotaxis
279	9	BIOLOGICAL_PROCESS	GO:0071677	positive regulation of mononuclear cell migration
280	9	BIOLOGICAL_PROCESS	GO:0090025	regulation of monocyte chemotaxis
281	9	BIOLOGICAL_PROCESS	GO:0002690	positive regulation of leukocyte chemotaxis
282	8	BIOLOGICAL_PROCESS	GO:0071675	regulation of mononuclear cell migration	1.37316	1.7028
283	8	BIOLOGICAL_PROCESS	GO:0002687	positive regulation of leukocyte migration
284	8	BIOLOGICAL_PROCESS	GO:0002688	regulation of leukocyte chemotaxis
285	7	BIOLOGICAL_PROCESS	GO:0002548	monocyte chemotaxis
286	7	BIOLOGICAL_PROCESS	GO:0030335	positive regulation of cell migration		1.39315	1.52293
287	7	BIOLOGICAL_PROCESS	GO:0002685	regulation of leukocyte migration	1.97973	2.51454
288	6	BIOLOGICAL_PROCESS	GO:0050921	positive regulation of chemotaxis
289	6	BIOLOGICAL_PROCESS	GO:0071674	mononuclear cell migration	1.97973	2.51454	1.52293
290	6	BIOLOGICAL_PROCESS	GO:0030595	leukocyte chemotaxis	1.77201		1.3776
291	6	BIOLOGICAL_PROCESS	GO:0030334	regulation of cell migration	1.66751	1.57069
292	6	BIOLOGICAL_PROCESS	GO:2000147	positive regulation of cell motility		1.39315	1.52293
293	5	BIOLOGICAL_PROCESS	GO:0032103	positive regulation of response to external stimulus	10.2924	9.36398	7.59329
294	5	BIOLOGICAL_PROCESS	GO:0060326	cell chemotaxis	13.6926	12.9647	10.8275
295	5	BIOLOGICAL_PROCESS	GO:0050900	leukocyte migration	3.19719	3.02042	1.4229
296	5	BIOLOGICAL_PROCESS	GO:2000145	regulation of cell motility	1.37316	2.01226
297	5	BIOLOGICAL_PROCESS	GO:0050920	regulation of chemotaxis
298	5	BIOLOGICAL_PROCESS	GO:0051272	positive regulation of cellular component movement		1.39315	1.52293
299	4	BIOLOGICAL_PROCESS	GO:0016477	cell migration	12.6539	10.443	7.55625
300	4	BIOLOGICAL_PROCESS	GO:0040017	positive regulation of locomotion		1.39315	1.52293
301	4	BIOLOGICAL_PROCESS	GO:0002684	positive regulation of immune system process	26.4328	19.2155	12.7939
302	4	BIOLOGICAL_PROCESS	GO:0048584	positive regulation of response to stimulus	18.6307	11.6705	8.3919
303	4	BIOLOGICAL_PROCESS	GO:0032101	regulation of response to external stimulus	12.7534	11.0573	8.05881
304	4	BIOLOGICAL_PROCESS	GO:0006935	chemotaxis	17.4906	12.8543	9.22707
305	4	BIOLOGICAL_PROCESS	GO:0051270	regulation of cellular component movement	1.3198	1.94584
306	3	BIOLOGICAL_PROCESS	GO:0048583	regulation of response to stimulus	22.3834	17.9212	9.90313
307	3	BIOLOGICAL_PROCESS	GO:0048870	cell motility	25.8159	24.7169	12.6011
308	3	BIOLOGICAL_PROCESS	GO:0042330	taxis	17.4906	12.8543	9.22707
309	3	BIOLOGICAL_PROCESS	GO:0048518	positive regulation of biological process	10.314	8.23652	6.24242
310	3	BIOLOGICAL_PROCESS	GO:0070887	cellular response to chemical stimulus	27.6351	20.0697	14.1852
311	3	BIOLOGICAL_PROCESS	GO:0002682	regulation of immune system process	59.2349	33.7508	18.1038
312	3	BIOLOGICAL_PROCESS	GO:0040012	regulation of locomotion		1.7861
313	3	BIOLOGICAL_PROCESS	GO:0050794	regulation of cellular process	10.2659	9.90097	3.33757
314	2	BIOLOGICAL_PROCESS	GO:0050789	regulation of biological process	13.7557	14.355	5.46423
315	2	BIOLOGICAL_PROCESS	GO:0006928	movement of cell or subcellular component	21.6277	21.5412	10.1273
316	2	BIOLOGICAL_PROCESS	GO:0051716	cellular response to stimulus	8.78273	5.66541
317	2	BIOLOGICAL_PROCESS	GO:0051674	localization of cell	25.8159	24.7169	12.6011
318	2	BIOLOGICAL_PROCESS	GO:0009605	response to external stimulus	183.377	147.239	89.3059
319	1	BIOLOGICAL_PROCESS	GO:0002376	immune system process	290.942	205.968	107.696
320	1	BIOLOGICAL_PROCESS	GO:0050896	response to stimulus	109.186	88.6772	41.5224
321	1	BIOLOGICAL_PROCESS	GO:0040011	locomotion	25.1504	24.2493	12.3515
322	1	BIOLOGICAL_PROCESS	GO:0009987	cellular process	21.1814	21.6392	15.4143
323	1	BIOLOGICAL_PROCESS	GO:0051179	localization	19.3172	21.89	11.1016
324	1	BIOLOGICAL_PROCESS	GO:0065007	biological regulation	15.3329	17.0218	6.60695
325
326	9	BIOLOGICAL_PROCESS	GO:0002218	activation of innate immune response	4.71525	5.5437	6.02149
327	8	BIOLOGICAL_PROCESS	GO:0045089	positive regulation of innate immune response	8.12938	7.90385	7.05107
328	7	BIOLOGICAL_PROCESS	GO:0045088	regulation of innate immune response	10.2924	8.70005	9.5211
329	6	BIOLOGICAL_PROCESS	GO:0045087	innate immune response	19.7183	11.6546	7.96705
330	6	BIOLOGICAL_PROCESS	GO:0031349	positive regulation of defense response	8.99074	6.35228	5.7746
331	6	BIOLOGICAL_PROCESS	GO:0002253	activation of immune response	18.7548	12.9647	8.54231
332	5	BIOLOGICAL_PROCESS	GO:0032103	positive regulation of response to external stimulus	10.2924	9.36398	7.59329
333	5	BIOLOGICAL_PROCESS	GO:0031347	regulation of defense response	12.0234	8.16566	6.87474
334	5	BIOLOGICAL_PROCESS	GO:0002833	positive regulation of response to biotic stimulus	8.12938	7.90385	7.05107
335	5	BIOLOGICAL_PROCESS	GO:0050778	positive regulation of immune response	22.3874	14.8018	10.6418
336	5	BIOLOGICAL_PROCESS	GO:0098542	defense response to other organism	177.805	140.194	89.0263
337	4	BIOLOGICAL_PROCESS	GO:0050776	regulation of immune response	44.5712	25.5052	14.8359
338	4	BIOLOGICAL_PROCESS	GO:0051707	response to other organism	177.982	141.586	88.8402
339	4	BIOLOGICAL_PROCESS	GO:0032101	regulation of response to external stimulus	12.7534	11.0573	8.05881
340	4	BIOLOGICAL_PROCESS	GO:0048584	positive regulation of response to stimulus	18.6307	11.6705	8.3919
341	4	BIOLOGICAL_PROCESS	GO:0002831	regulation of response to biotic stimulus	10.0268	7.46015	8.30679
342	4	BIOLOGICAL_PROCESS	GO:0080134	regulation of response to stress	8.90918	7.7917	4.62581
343	4	BIOLOGICAL_PROCESS	GO:0002684	positive regulation of immune system process	26.4328	19.2155	12.7939
344	3	BIOLOGICAL_PROCESS	GO:0048518	positive regulation of biological process	10.314	8.23652	6.24242
345	3	BIOLOGICAL_PROCESS	GO:0043207	response to external biotic stimulus	177.982	141.586	88.8402
346	3	BIOLOGICAL_PROCESS	GO:0002682	regulation of immune system process	59.2349	33.7508	18.1038
347	3	BIOLOGICAL_PROCESS	GO:0048583	regulation of response to stimulus	22.3834	17.9212	9.90313
348	3	BIOLOGICAL_PROCESS	GO:0006952	defense response	217.231	171.755	106.297
349	2	BIOLOGICAL_PROCESS	GO:0006955	immune response	223.719	169.415	105.035
350	2	BIOLOGICAL_PROCESS	GO:0006950	response to stress	170.322	138.866	87.7594
351	2	BIOLOGICAL_PROCESS	GO:0009607	response to biotic stimulus	177.982	141.586	88.8402
352	2	BIOLOGICAL_PROCESS	GO:0009605	response to external stimulus	183.377	147.239	89.3059
353	2	BIOLOGICAL_PROCESS	GO:0050789	regulation of biological process	13.7557	14.355	5.46423
354	1	BIOLOGICAL_PROCESS	GO:0002376	immune system process	290.942	205.968	107.696
355	1	BIOLOGICAL_PROCESS	GO:0065007	biological regulation	15.3329	17.0218	6.60695
356	1	BIOLOGICAL_PROCESS	GO:0050896	response to stimulus	109.186	88.6772	41.5224
357	1	BIOLOGICAL_PROCESS	GO:0044419	biological process involved in interspecies interaction between organisms	177.289	141.056	88.5037
358
359	9	BIOLOGICAL_PROCESS	GO:0006569	tryptophan catabolic process	1.37316
360	8	BIOLOGICAL_PROCESS	GO:0046218	indolalkylamine catabolic process	1.37316
361	8	BIOLOGICAL_PROCESS	GO:0006568	tryptophan metabolic process	1.37316
362	7	BIOLOGICAL_PROCESS	GO:0006586	indolalkylamine metabolic process	1.37316
363	7	BIOLOGICAL_PROCESS	GO:0042402	cellular biogenic amine catabolic process	1.37316
364	5	BIOLOGICAL_PROCESS	GO:0009310	amine catabolic process	1.37316
365	5	BIOLOGICAL_PROCESS	GO:0042436	indole-containing compound catabolic process	1.37316
366	4	BIOLOGICAL_PROCESS	GO:1901565	organonitrogen compound catabolic process
367	3	BIOLOGICAL_PROCESS	GO:0044248	cellular catabolic process			1.40043
368	3	BIOLOGICAL_PROCESS	GO:0034641	cellular nitrogen compound metabolic process			4.0679
369	3	BIOLOGICAL_PROCESS	GO:1901564	organonitrogen compound metabolic process	10.7519	12.8543	12.9135
370	3	BIOLOGICAL_PROCESS	GO:1901575	organic substance catabolic process			1.46311
371	2	BIOLOGICAL_PROCESS	GO:0071704	organic substance metabolic process	8.17761	10.4124	11.1637
372	2	BIOLOGICAL_PROCESS	GO:0009056	catabolic process		1.62591	2.52637
373	2	BIOLOGICAL_PROCESS	GO:0006807	nitrogen compound metabolic process	7.41374	8.49316	9.86089
374	2	BIOLOGICAL_PROCESS	GO:0044237	cellular metabolic process		1.48687	5.75947
375	2	BIOLOGICAL_PROCESS	GO:0044238	primary metabolic process	7.78029	9.6677	10.9684
376	1	BIOLOGICAL_PROCESS	GO:0009987	cellular process	21.1814	21.6392	15.4143
377	1	BIOLOGICAL_PROCESS	GO:0008152	metabolic process	7.71271	10.443	11.9275
378
379	9	BIOLOGICAL_PROCESS	GO:0014066	regulation of phosphatidylinositol 3-kinase signaling	1.37316
380	5	BIOLOGICAL_PROCESS	GO:0035556	intracellular signal transduction	1.38407
381	4	BIOLOGICAL_PROCESS	GO:0007165	signal transduction	7.49501	5.00371
382	3	BIOLOGICAL_PROCESS	GO:0050794	regulation of cellular process	10.2659	9.90097	3.33757
383	3	BIOLOGICAL_PROCESS	GO:0048583	regulation of response to stimulus	22.3834	17.9212	9.90313
384	2	BIOLOGICAL_PROCESS	GO:0051716	cellular response to stimulus	8.78273	5.66541
385	2	BIOLOGICAL_PROCESS	GO:0050789	regulation of biological process	13.7557	14.355	5.46423
386	2	BIOLOGICAL_PROCESS	GO:0007154	cell communication	6.80016	4.86117
387	1	BIOLOGICAL_PROCESS	GO:0023052	signaling	43.8294	38.2657	14.0624
388	1	BIOLOGICAL_PROCESS	GO:0065007	biological regulation	15.3329	17.0218	6.60695
389	1	BIOLOGICAL_PROCESS	GO:0050896	response to stimulus	109.186	88.6772	41.5224
390	1	BIOLOGICAL_PROCESS	GO:0009987	cellular process	21.1814	21.6392	15.4143
391
392	9	BIOLOGICAL_PROCESS	GO:0018101	protein citrullination	1.59072
393	5	BIOLOGICAL_PROCESS	GO:0044267	cellular protein metabolic process			3.10921
394	5	BIOLOGICAL_PROCESS	GO:0036211	protein modification process	4.86387	6.58254	2.18645
395	4	BIOLOGICAL_PROCESS	GO:0019538	protein metabolic process	10.7622	13.3081	12.3388
396	4	BIOLOGICAL_PROCESS	GO:0044260	cellular macromolecule metabolic process	1.78293	1.69359	3.07847
397	4	BIOLOGICAL_PROCESS	GO:0043412	macromolecule modification	4.34685	5.99576	1.7407
398	3	BIOLOGICAL_PROCESS	GO:1901564	organonitrogen compound metabolic process	10.7519	12.8543	12.9135
399	3	BIOLOGICAL_PROCESS	GO:0043170	macromolecule metabolic process	7.79879	8.78223	7.99998
400	2	BIOLOGICAL_PROCESS	GO:0044237	cellular metabolic process		1.48687	5.75947
401	2	BIOLOGICAL_PROCESS	GO:0044238	primary metabolic process	7.78029	9.6677	10.9684
402	2	BIOLOGICAL_PROCESS	GO:0006807	nitrogen compound metabolic process	7.41374	8.49316	9.86089
403	2	BIOLOGICAL_PROCESS	GO:0071704	organic substance metabolic process	8.17761	10.4124	11.1637
404	1	BIOLOGICAL_PROCESS	GO:0008152	metabolic process	7.71271	10.443	11.9275
405	1	BIOLOGICAL_PROCESS	GO:0009987	cellular process	21.1814	21.6392	15.4143
406
407	9	BIOLOGICAL_PROCESS	GO:0018108	peptidyl-tyrosine phosphorylation	1.91924	1.30981
408	8	BIOLOGICAL_PROCESS	GO:0018212	peptidyl-tyrosine modification	1.84015
409	5	BIOLOGICAL_PROCESS	GO:0044267	cellular protein metabolic process			3.10921
410	5	BIOLOGICAL_PROCESS	GO:0036211	protein modification process	4.86387	6.58254	2.18645
411	4	BIOLOGICAL_PROCESS	GO:0044260	cellular macromolecule metabolic process	1.78293	1.69359	3.07847
412	4	BIOLOGICAL_PROCESS	GO:0019538	protein metabolic process	10.7622	13.3081	12.3388
413	4	BIOLOGICAL_PROCESS	GO:0043412	macromolecule modification	4.34685	5.99576	1.7407
414	3	BIOLOGICAL_PROCESS	GO:1901564	organonitrogen compound metabolic process	10.7519	12.8543	12.9135
415	3	BIOLOGICAL_PROCESS	GO:0043170	macromolecule metabolic process	7.79879	8.78223	7.99998
416	2	BIOLOGICAL_PROCESS	GO:0044237	cellular metabolic process		1.48687	5.75947
417	2	BIOLOGICAL_PROCESS	GO:0044238	primary metabolic process	7.78029	9.6677	10.9684
418	2	BIOLOGICAL_PROCESS	GO:0006807	nitrogen compound metabolic process	7.41374	8.49316	9.86089
419	2	BIOLOGICAL_PROCESS	GO:0071704	organic substance metabolic process	8.17761	10.4124	11.1637
420	1	BIOLOGICAL_PROCESS	GO:0008152	metabolic process	7.71271	10.443	11.9275
421	1	BIOLOGICAL_PROCESS	GO:0009987	cellular process	21.1814	21.6392	15.4143
422
423	9	BIOLOGICAL_PROCESS	GO:0031295	T cell costimulation	1.37316	1.58241
424	8	BIOLOGICAL_PROCESS	GO:0050870	positive regulation of T cell activation	1.59072	1.95847
425	8	BIOLOGICAL_PROCESS	GO:0031294	lymphocyte costimulation	1.37316	1.58241
426	7	BIOLOGICAL_PROCESS	GO:1903039	positive regulation of leukocyte cell-cell adhesion	1.59072	1.95847
427	7	BIOLOGICAL_PROCESS	GO:0051251	positive regulation of lymphocyte activation	1.59072	1.95847
428	7	BIOLOGICAL_PROCESS	GO:0050863	regulation of T cell activation	8.12938	3.71673
429	6	BIOLOGICAL_PROCESS	GO:1903037	regulation of leukocyte cell-cell adhesion	3.24335	1.39315
430	6	BIOLOGICAL_PROCESS	GO:0002696	positive regulation of leukocyte activation	1.37316	1.7028
431	6	BIOLOGICAL_PROCESS	GO:0022409	positive regulation of cell-cell adhesion		1.53136
432	6	BIOLOGICAL_PROCESS	GO:0051249	regulation of lymphocyte activation	10.8568	4.14408
433	5	BIOLOGICAL_PROCESS	GO:0042110	T cell activation	8.99074	5.12579	1.34085
434	5	BIOLOGICAL_PROCESS	GO:0050867	positive regulation of cell activation	1.37316	1.7028
435	5	BIOLOGICAL_PROCESS	GO:0045785	positive regulation of cell adhesion		1.39315
436	5	BIOLOGICAL_PROCESS	GO:0002694	regulation of leukocyte activation	11.033	4.76799
437	5	BIOLOGICAL_PROCESS	GO:0022407	regulation of cell-cell adhesion	2.45686
438	4	BIOLOGICAL_PROCESS	GO:0002684	positive regulation of immune system process	26.4328	19.2155	12.7939
439	4	BIOLOGICAL_PROCESS	GO:0007159	leukocyte cell-cell adhesion	2.94103
440	4	BIOLOGICAL_PROCESS	GO:0050865	regulation of cell activation	11.033	4.76799
441	4	BIOLOGICAL_PROCESS	GO:0046649	lymphocyte activation	14.7187	7.7546	1.4097
442	4	BIOLOGICAL_PROCESS	GO:0030155	regulation of cell adhesion
443	3	BIOLOGICAL_PROCESS	GO:0045321	leukocyte activation	15.3298	8.95277
444	3	BIOLOGICAL_PROCESS	GO:0050794	regulation of cellular process	10.2659	9.90097	3.33757
445	3	BIOLOGICAL_PROCESS	GO:0002682	regulation of immune system process	59.2349	33.7508	18.1038
446	3	BIOLOGICAL_PROCESS	GO:0048518	positive regulation of biological process	10.314	8.23652	6.24242
447	2	BIOLOGICAL_PROCESS	GO:0050789	regulation of biological process	13.7557	14.355	5.46423
448	2	BIOLOGICAL_PROCESS	GO:0007155	cell adhesion	39.5511	33.7364	16.0498
449	2	BIOLOGICAL_PROCESS	GO:0001775	cell activation	14.38	8.1385	1.8841
450	1	BIOLOGICAL_PROCESS	GO:0065007	biological regulation	15.3329	17.0218	6.60695
451	1	BIOLOGICAL_PROCESS	GO:0002376	immune system process	290.942	205.968	107.696
452	1	BIOLOGICAL_PROCESS	GO:0022610	biological adhesion	39.4273	33.6485	16.0346
453	1	BIOLOGICAL_PROCESS	GO:0009987	cellular process	21.1814	21.6392	15.4143
454
455	9	BIOLOGICAL_PROCESS	GO:0060333	interferon-gamma-mediated signaling pathway	1.37316	1.58241	1.67658
456	8	BIOLOGICAL_PROCESS	GO:0071346	cellular response to interferon-gamma	1.37316	1.58241	1.67658
457	7	BIOLOGICAL_PROCESS	GO:0034341	response to interferon-gamma	2.46288	2.85909	3.07769
458	6	BIOLOGICAL_PROCESS	GO:0019221	cytokine-mediated signaling pathway	33.1843	16.4967	9.63141
459	6	BIOLOGICAL_PROCESS	GO:0045087	innate immune response	19.7183	11.6546	7.96705
460	5	BIOLOGICAL_PROCESS	GO:0071345	cellular response to cytokine stimulus	41.1856	21.6904	14.6167
461	5	BIOLOGICAL_PROCESS	GO:0098542	defense response to other organism	177.805	140.194	89.0263
462	5	BIOLOGICAL_PROCESS	GO:0007166	cell surface receptor signaling pathway	15.7194	9.9601	2.64567
463	4	BIOLOGICAL_PROCESS	GO:0071310	cellular response to organic substance	20.2878	11.8428	7.90415
464	4	BIOLOGICAL_PROCESS	GO:0051707	response to other organism	177.982	141.586	88.8402
465	4	BIOLOGICAL_PROCESS	GO:0007165	signal transduction	7.49501	5.00371
466	4	BIOLOGICAL_PROCESS	GO:0034097	response to cytokine	43.2256	23.6346	16.455
467	3	BIOLOGICAL_PROCESS	GO:0070887	cellular response to chemical stimulus	27.6351	20.0697	14.1852
468	3	BIOLOGICAL_PROCESS	GO:0010033	response to organic substance	24.9255	12.6733	7.99998
469	3	BIOLOGICAL_PROCESS	GO:0050794	regulation of cellular process	10.2659	9.90097	3.33757
470	3	BIOLOGICAL_PROCESS	GO:0006952	defense response	217.231	171.755	106.297
471	3	BIOLOGICAL_PROCESS	GO:0043207	response to external biotic stimulus	177.982	141.586	88.8402
472	2	BIOLOGICAL_PROCESS	GO:0009607	response to biotic stimulus	177.982	141.586	88.8402
473	2	BIOLOGICAL_PROCESS	GO:0051716	cellular response to stimulus	8.78273	5.66541
474	2	BIOLOGICAL_PROCESS	GO:0050789	regulation of biological process	13.7557	14.355	5.46423
475	2	BIOLOGICAL_PROCESS	GO:0007154	cell communication	6.80016	4.86117
476	2	BIOLOGICAL_PROCESS	GO:0006950	response to stress	170.322	138.866	87.7594
477	2	BIOLOGICAL_PROCESS	GO:0009605	response to external stimulus	183.377	147.239	89.3059
478	2	BIOLOGICAL_PROCESS	GO:0006955	immune response	223.719	169.415	105.035
479	1	BIOLOGICAL_PROCESS	GO:0044419	biological process involved in interspecies interaction between organisms	177.289	141.056	88.5037
480	1	BIOLOGICAL_PROCESS	GO:0009987	cellular process	21.1814	21.6392	15.4143
481	1	BIOLOGICAL_PROCESS	GO:0002376	immune system process	290.942	205.968	107.696
482	1	BIOLOGICAL_PROCESS	GO:0050896	response to stimulus	109.186	88.6772	41.5224
483	1	BIOLOGICAL_PROCESS	GO:0023052	signaling	43.8294	38.2657	14.0624
484	1	BIOLOGICAL_PROCESS	GO:0065007	biological regulation	15.3329	17.0218	6.60695
485
486	9	BIOLOGICAL_PROCESS	GO:0070340	detection of bacterial lipopeptide	1.37316
487	8	BIOLOGICAL_PROCESS	GO:0042494	detection of bacterial lipoprotein	1.37316
488	8	BIOLOGICAL_PROCESS	GO:0070339	response to bacterial lipopeptide	1.37316
489	7	BIOLOGICAL_PROCESS	GO:0032490	detection of molecule of bacterial origin	1.37316
490	7	BIOLOGICAL_PROCESS	GO:0032493	response to bacterial lipoprotein	1.37316
491	6	BIOLOGICAL_PROCESS	GO:0016045	detection of bacterium	1.37316
492	6	BIOLOGICAL_PROCESS	GO:0002237	response to molecule of bacterial origin	4.13614	1.7028
493	5	BIOLOGICAL_PROCESS	GO:0098543	detection of other organism	1.37316
494	5	BIOLOGICAL_PROCESS	GO:0009617	response to bacterium	4.00342	3.11805
495	4	BIOLOGICAL_PROCESS	GO:0098581	detection of external biotic stimulus	1.37316
496	4	BIOLOGICAL_PROCESS	GO:0051707	response to other organism	177.982	141.586	88.8402
497	3	BIOLOGICAL_PROCESS	GO:0043207	response to external biotic stimulus	177.982	141.586	88.8402
498	3	BIOLOGICAL_PROCESS	GO:0009595	detection of biotic stimulus	1.37316
499	3	BIOLOGICAL_PROCESS	GO:0010033	response to organic substance	24.9255	12.6733	7.99998
500	2	BIOLOGICAL_PROCESS	GO:0009605	response to external stimulus	183.377	147.239	89.3059
501	2	BIOLOGICAL_PROCESS	GO:0009607	response to biotic stimulus	177.982	141.586	88.8402
502	1	BIOLOGICAL_PROCESS	GO:0050896	response to stimulus	109.186	88.6772	41.5224
503	1	BIOLOGICAL_PROCESS	GO:0044419	biological process involved in interspecies interaction between organisms	177.289	141.056	88.5037
504
505	8	BIOLOGICAL_PROCESS	GO:0002181	cytoplasmic translation			7.53572
506	7	BIOLOGICAL_PROCESS	GO:0006412	translation			5.73162
507	6	BIOLOGICAL_PROCESS	GO:0043043	peptide biosynthetic process			5.68028
508	5	BIOLOGICAL_PROCESS	GO:0034645	cellular macromolecule biosynthetic process			3.41714
509	5	BIOLOGICAL_PROCESS	GO:0043604	amide biosynthetic process			5.51115
510	5	BIOLOGICAL_PROCESS	GO:0006518	peptide metabolic process			5.39473
511	5	BIOLOGICAL_PROCESS	GO:0044267	cellular protein metabolic process			3.10921
512	4	BIOLOGICAL_PROCESS	GO:0010467	gene expression		1.39315	5.13337
513	4	BIOLOGICAL_PROCESS	GO:0019538	protein metabolic process	10.7622	13.3081	12.3388
514	4	BIOLOGICAL_PROCESS	GO:0009059	macromolecule biosynthetic process			3.32636
515	4	BIOLOGICAL_PROCESS	GO:0044260	cellular macromolecule metabolic process	1.78293	1.69359	3.07847
516	4	BIOLOGICAL_PROCESS	GO:0043603	cellular amide metabolic process			4.74282
517	4	BIOLOGICAL_PROCESS	GO:0044271	cellular nitrogen compound biosynthetic process	1.69243		4.53803
518	3	BIOLOGICAL_PROCESS	GO:0044249	cellular biosynthetic process			2.82732
519	3	BIOLOGICAL_PROCESS	GO:1901564	organonitrogen compound metabolic process	10.7519	12.8543	12.9135
520	3	BIOLOGICAL_PROCESS	GO:1901576	organic substance biosynthetic process			2.88575
521	3	BIOLOGICAL_PROCESS	GO:0034641	cellular nitrogen compound metabolic process			4.0679
522	3	BIOLOGICAL_PROCESS	GO:0043170	macromolecule metabolic process	7.79879	8.78223	7.99998
523	2	BIOLOGICAL_PROCESS	GO:0044237	cellular metabolic process		1.48687	5.75947
524	2	BIOLOGICAL_PROCESS	GO:0044238	primary metabolic process	7.78029	9.6677	10.9684
525	2	BIOLOGICAL_PROCESS	GO:0009058	biosynthetic process			3.19944
526	2	BIOLOGICAL_PROCESS	GO:0071704	organic substance metabolic process	8.17761	10.4124	11.1637
527	2	BIOLOGICAL_PROCESS	GO:0006807	nitrogen compound metabolic process	7.41374	8.49316	9.86089
528	1	BIOLOGICAL_PROCESS	GO:0008152	metabolic process	7.71271	10.443	11.9275
529	1	BIOLOGICAL_PROCESS	GO:0009987	cellular process	21.1814	21.6392	15.4143
530
531	8	BIOLOGICAL_PROCESS	GO:0002720	positive regulation of cytokine production involved in immune response
532	7	BIOLOGICAL_PROCESS	GO:0002702	positive regulation of production of molecular mediator of immune response
533	7	BIOLOGICAL_PROCESS	GO:0001819	positive regulation of cytokine production	2.45686
534	6	BIOLOGICAL_PROCESS	GO:0010628	positive regulation of gene expression	1.42769
535	6	BIOLOGICAL_PROCESS	GO:0001817	regulation of cytokine production	6.79894	2.50786
536	5	BIOLOGICAL_PROCESS	GO:0001816	cytokine production	7.71271	3.36668
537	5	BIOLOGICAL_PROCESS	GO:0010468	regulation of gene expression		1.83681
538	5	BIOLOGICAL_PROCESS	GO:0002699	positive regulation of immune effector process
539	4	BIOLOGICAL_PROCESS	GO:0002684	positive regulation of immune system process	26.4328	19.2155	12.7939
540	4	BIOLOGICAL_PROCESS	GO:0002697	regulation of immune effector process	1.59418
541	4	BIOLOGICAL_PROCESS	GO:0010467	gene expression		1.39315	5.13337
542	4	BIOLOGICAL_PROCESS	GO:0060255	regulation of macromolecule metabolic process	2.49736	4.58869	2.56407
543	4	BIOLOGICAL_PROCESS	GO:0051240	positive regulation of multicellular organismal process	1.83551	2.69033
544	3	BIOLOGICAL_PROCESS	GO:0043170	macromolecule metabolic process	7.79879	8.78223	7.99998
545	3	BIOLOGICAL_PROCESS	GO:0051239	regulation of multicellular organismal process	3.04705	5.57589
546	3	BIOLOGICAL_PROCESS	GO:0019222	regulation of metabolic process	2.42304	4.81311	2.62515
547	3	BIOLOGICAL_PROCESS	GO:0002682	regulation of immune system process	59.2349	33.7508	18.1038
548	3	BIOLOGICAL_PROCESS	GO:0048518	positive regulation of biological process	10.314	8.23652	6.24242
549	2	BIOLOGICAL_PROCESS	GO:0071704	organic substance metabolic process	8.17761	10.4124	11.1637
550	2	BIOLOGICAL_PROCESS	GO:0050789	regulation of biological process	13.7557	14.355	5.46423
551	2	BIOLOGICAL_PROCESS	GO:0002252	immune effector process	10.5257	7.98843	4.61227
552	2	BIOLOGICAL_PROCESS	GO:0006955	immune response	223.719	169.415	105.035
553	1	BIOLOGICAL_PROCESS	GO:0050896	response to stimulus	109.186	88.6772	41.5224
554	1	BIOLOGICAL_PROCESS	GO:0065007	biological regulation	15.3329	17.0218	6.60695
555	1	BIOLOGICAL_PROCESS	GO:0002376	immune system process	290.942	205.968	107.696
556	1	BIOLOGICAL_PROCESS	GO:0008152	metabolic process	7.71271	10.443	11.9275
557
558	8	BIOLOGICAL_PROCESS	GO:0002755	MyD88-dependent toll-like receptor signaling pathway	7.53125	2.8989
559	7	BIOLOGICAL_PROCESS	GO:0002224	toll-like receptor signaling pathway	13.6858	5.70438
560	6	BIOLOGICAL_PROCESS	GO:0002221	pattern recognition receptor signaling pathway	13.1986	5.53218
561	5	BIOLOGICAL_PROCESS	GO:0002764	immune response-regulating signaling pathway	21.5374	9.03725	2.23075
562	4	BIOLOGICAL_PROCESS	GO:0007165	signal transduction	7.49501	5.00371
563	4	BIOLOGICAL_PROCESS	GO:0050776	regulation of immune response	44.5712	25.5052	14.8359
564	3	BIOLOGICAL_PROCESS	GO:0048583	regulation of response to stimulus	22.3834	17.9212	9.90313
565	3	BIOLOGICAL_PROCESS	GO:0002682	regulation of immune system process	59.2349	33.7508	18.1038
566	3	BIOLOGICAL_PROCESS	GO:0050794	regulation of cellular process	10.2659	9.90097	3.33757
567	2	BIOLOGICAL_PROCESS	GO:0006955	immune response	223.719	169.415	105.035
568	2	BIOLOGICAL_PROCESS	GO:0051716	cellular response to stimulus	8.78273	5.66541
569	2	BIOLOGICAL_PROCESS	GO:0007154	cell communication	6.80016	4.86117
570	2	BIOLOGICAL_PROCESS	GO:0050789	regulation of biological process	13.7557	14.355	5.46423
571	1	BIOLOGICAL_PROCESS	GO:0009987	cellular process	21.1814	21.6392	15.4143
572	1	BIOLOGICAL_PROCESS	GO:0050896	response to stimulus	109.186	88.6772	41.5224
573	1	BIOLOGICAL_PROCESS	GO:0065007	biological regulation	15.3329	17.0218	6.60695
574	1	BIOLOGICAL_PROCESS	GO:0002376	immune system process	290.942	205.968	107.696
575	1	BIOLOGICAL_PROCESS	GO:0023052	signaling	43.8294	38.2657	14.0624
576
577	8	BIOLOGICAL_PROCESS	GO:0006270	DNA replication initiation	1.59418
578	7	BIOLOGICAL_PROCESS	GO:0006261	DNA-dependent DNA replication	1.59072
579	5	BIOLOGICAL_PROCESS	GO:0034645	cellular macromolecule biosynthetic process			3.41714
580	4	BIOLOGICAL_PROCESS	GO:0044260	cellular macromolecule metabolic process	1.78293	1.69359	3.07847
581	4	BIOLOGICAL_PROCESS	GO:0009059	macromolecule biosynthetic process			3.32636
582	3	BIOLOGICAL_PROCESS	GO:1901576	organic substance biosynthetic process			2.88575
583	3	BIOLOGICAL_PROCESS	GO:0034641	cellular nitrogen compound metabolic process			4.0679
584	3	BIOLOGICAL_PROCESS	GO:0043170	macromolecule metabolic process	7.79879	8.78223	7.99998
585	3	BIOLOGICAL_PROCESS	GO:0044249	cellular biosynthetic process			2.82732
586	2	BIOLOGICAL_PROCESS	GO:0071704	organic substance metabolic process	8.17761	10.4124	11.1637
587	2	BIOLOGICAL_PROCESS	GO:0006807	nitrogen compound metabolic process	7.41374	8.49316	9.86089
588	2	BIOLOGICAL_PROCESS	GO:0009058	biosynthetic process			3.19944
589	2	BIOLOGICAL_PROCESS	GO:0044238	primary metabolic process	7.78029	9.6677	10.9684
590	2	BIOLOGICAL_PROCESS	GO:0044237	cellular metabolic process		1.48687	5.75947
591	1	BIOLOGICAL_PROCESS	GO:0008152	metabolic process	7.71271	10.443	11.9275
592	1	BIOLOGICAL_PROCESS	GO:0009987	cellular process	21.1814	21.6392	15.4143
593
594	8	BIOLOGICAL_PROCESS	GO:0006414	translational elongation			9.54242
595	7	BIOLOGICAL_PROCESS	GO:0006412	translation			5.73162
596	6	BIOLOGICAL_PROCESS	GO:0043043	peptide biosynthetic process			5.68028
597	5	BIOLOGICAL_PROCESS	GO:0044267	cellular protein metabolic process			3.10921
598	5	BIOLOGICAL_PROCESS	GO:0006518	peptide metabolic process			5.39473
599	5	BIOLOGICAL_PROCESS	GO:0034645	cellular macromolecule biosynthetic process			3.41714
600	5	BIOLOGICAL_PROCESS	GO:0043604	amide biosynthetic process			5.51115
601	4	BIOLOGICAL_PROCESS	GO:0043603	cellular amide metabolic process			4.74282
602	4	BIOLOGICAL_PROCESS	GO:0044271	cellular nitrogen compound biosynthetic process	1.69243		4.53803
603	4	BIOLOGICAL_PROCESS	GO:0010467	gene expression		1.39315	5.13337
604	4	BIOLOGICAL_PROCESS	GO:0019538	protein metabolic process	10.7622	13.3081	12.3388
605	4	BIOLOGICAL_PROCESS	GO:0044260	cellular macromolecule metabolic process	1.78293	1.69359	3.07847
606	4	BIOLOGICAL_PROCESS	GO:0009059	macromolecule biosynthetic process			3.32636
607	3	BIOLOGICAL_PROCESS	GO:1901576	organic substance biosynthetic process			2.88575
608	3	BIOLOGICAL_PROCESS	GO:0034641	cellular nitrogen compound metabolic process			4.0679
609	3	BIOLOGICAL_PROCESS	GO:0043170	macromolecule metabolic process	7.79879	8.78223	7.99998
610	3	BIOLOGICAL_PROCESS	GO:1901564	organonitrogen compound metabolic process	10.7519	12.8543	12.9135
611	3	BIOLOGICAL_PROCESS	GO:0044249	cellular biosynthetic process			2.82732
612	2	BIOLOGICAL_PROCESS	GO:0071704	organic substance metabolic process	8.17761	10.4124	11.1637
613	2	BIOLOGICAL_PROCESS	GO:0006807	nitrogen compound metabolic process	7.41374	8.49316	9.86089
614	2	BIOLOGICAL_PROCESS	GO:0009058	biosynthetic process			3.19944
615	2	BIOLOGICAL_PROCESS	GO:0044238	primary metabolic process	7.78029	9.6677	10.9684
616	2	BIOLOGICAL_PROCESS	GO:0044237	cellular metabolic process		1.48687	5.75947
617	1	BIOLOGICAL_PROCESS	GO:0008152	metabolic process	7.71271	10.443	11.9275
618	1	BIOLOGICAL_PROCESS	GO:0009987	cellular process	21.1814	21.6392	15.4143
619
620	8	BIOLOGICAL_PROCESS	GO:0006958	complement activation, classical pathway	4.13614	4.834	3.4231
621	7	BIOLOGICAL_PROCESS	GO:0006956	complement activation	6.08928	6.30814	4.77013
622	7	BIOLOGICAL_PROCESS	GO:0002455	humoral immune response mediated by circulating immunoglobulin	4.13614	4.834	3.4231
623	6	BIOLOGICAL_PROCESS	GO:0002253	activation of immune response	18.7548	12.9647	8.54231
624	6	BIOLOGICAL_PROCESS	GO:0016064	immunoglobulin mediated immune response	4.13614	4.834	3.4231
625	5	BIOLOGICAL_PROCESS	GO:0050778	positive regulation of immune response	22.3874	14.8018	10.6418
626	5	BIOLOGICAL_PROCESS	GO:0019724	B cell mediated immunity	4.13614	4.834	3.4231
627	4	BIOLOGICAL_PROCESS	GO:0002460	adaptive immune response based on somatic recombination of immune receptors built from immunoglobulin superfamily domains	6.96571	4.76799	3.73711
628	4	BIOLOGICAL_PROCESS	GO:0002684	positive regulation of immune system process	26.4328	19.2155	12.7939
629	4	BIOLOGICAL_PROCESS	GO:0050776	regulation of immune response	44.5712	25.5052	14.8359
630	4	BIOLOGICAL_PROCESS	GO:0048584	positive regulation of response to stimulus	18.6307	11.6705	8.3919
631	4	BIOLOGICAL_PROCESS	GO:0002449	lymphocyte mediated immunity	6.46537	4.46243	2.23075
632	3	BIOLOGICAL_PROCESS	GO:0006959	humoral immune response	6.56128	5.76914	4.37653
633	3	BIOLOGICAL_PROCESS	GO:0002250	adaptive immune response	10.3207	5.26162	4.41831
634	3	BIOLOGICAL_PROCESS	GO:0002443	leukocyte mediated immunity	7.06987	5.26162	1.93493
635	3	BIOLOGICAL_PROCESS	GO:0048518	positive regulation of biological process	10.314	8.23652	6.24242
636	3	BIOLOGICAL_PROCESS	GO:0048583	regulation of response to stimulus	22.3834	17.9212	9.90313
637	3	BIOLOGICAL_PROCESS	GO:0002682	regulation of immune system process	59.2349	33.7508	18.1038
638	2	BIOLOGICAL_PROCESS	GO:0050789	regulation of biological process	13.7557	14.355	5.46423
639	2	BIOLOGICAL_PROCESS	GO:0006955	immune response	223.719	169.415	105.035
640	2	BIOLOGICAL_PROCESS	GO:0002252	immune effector process	10.5257	7.98843	4.61227
641	1	BIOLOGICAL_PROCESS	GO:0050896	response to stimulus	109.186	88.6772	41.5224
642	1	BIOLOGICAL_PROCESS	GO:0002376	immune system process	290.942	205.968	107.696
643	1	BIOLOGICAL_PROCESS	GO:0065007	biological regulation	15.3329	17.0218	6.60695
644
645	8	BIOLOGICAL_PROCESS	GO:0030500	regulation of bone mineralization		1.95847
646	7	BIOLOGICAL_PROCESS	GO:0030282	bone mineralization		1.7028
647	7	BIOLOGICAL_PROCESS	GO:0070167	regulation of biomineral tissue development		1.53136
648	4	BIOLOGICAL_PROCESS	GO:0030278	regulation of ossification		1.7028
649	4	BIOLOGICAL_PROCESS	GO:2000026	regulation of multicellular organismal development		2.99245
650	3	BIOLOGICAL_PROCESS	GO:0051239	regulation of multicellular organismal process	3.04705	5.57589
651	3	BIOLOGICAL_PROCESS	GO:0050793	regulation of developmental process		1.30296
652	3	BIOLOGICAL_PROCESS	GO:0110149	regulation of biomineralization		1.53136
653	2	BIOLOGICAL_PROCESS	GO:0001503	ossification		1.30631
654	2	BIOLOGICAL_PROCESS	GO:0050789	regulation of biological process	13.7557	14.355	5.46423
655	2	BIOLOGICAL_PROCESS	GO:0048856	anatomical structure development	28.4706	30.2894	17.3076
656	1	BIOLOGICAL_PROCESS	GO:0032502	developmental process	29.4095	31.5324	18.8513
657	1	BIOLOGICAL_PROCESS	GO:0065007	biological regulation	15.3329	17.0218	6.60695
658
659	8	BIOLOGICAL_PROCESS	GO:0034121	regulation of toll-like receptor signaling pathway	1.90847		2.53653
660	7	BIOLOGICAL_PROCESS	GO:0062207	regulation of pattern recognition receptor signaling pathway	1.59072		2.18185
661	7	BIOLOGICAL_PROCESS	GO:0002224	toll-like receptor signaling pathway	13.6858	5.70438
662	6	BIOLOGICAL_PROCESS	GO:0002221	pattern recognition receptor signaling pathway	13.1986	5.53218
663	5	BIOLOGICAL_PROCESS	GO:0002764	immune response-regulating signaling pathway	21.5374	9.03725	2.23075
664	4	BIOLOGICAL_PROCESS	GO:0050776	regulation of immune response	44.5712	25.5052	14.8359
665	4	BIOLOGICAL_PROCESS	GO:0007165	signal transduction	7.49501	5.00371
666	3	BIOLOGICAL_PROCESS	GO:0048583	regulation of response to stimulus	22.3834	17.9212	9.90313
667	3	BIOLOGICAL_PROCESS	GO:0050794	regulation of cellular process	10.2659	9.90097	3.33757
668	3	BIOLOGICAL_PROCESS	GO:0002682	regulation of immune system process	59.2349	33.7508	18.1038
669	2	BIOLOGICAL_PROCESS	GO:0051716	cellular response to stimulus	8.78273	5.66541
670	2	BIOLOGICAL_PROCESS	GO:0050789	regulation of biological process	13.7557	14.355	5.46423
671	2	BIOLOGICAL_PROCESS	GO:0007154	cell communication	6.80016	4.86117
672	2	BIOLOGICAL_PROCESS	GO:0006955	immune response	223.719	169.415	105.035
673	1	BIOLOGICAL_PROCESS	GO:0002376	immune system process	290.942	205.968	107.696
674	1	BIOLOGICAL_PROCESS	GO:0050896	response to stimulus	109.186	88.6772	41.5224
675	1	BIOLOGICAL_PROCESS	GO:0009987	cellular process	21.1814	21.6392	15.4143
676	1	BIOLOGICAL_PROCESS	GO:0023052	signaling	43.8294	38.2657	14.0624
677	1	BIOLOGICAL_PROCESS	GO:0065007	biological regulation	15.3329	17.0218	6.60695
678
679	8	BIOLOGICAL_PROCESS	GO:0034501	protein localization to kinetochore	1.37316	1.58241
680	7	BIOLOGICAL_PROCESS	GO:1903083	protein localization to condensed chromosome	1.37316	1.58241
681	1	BIOLOGICAL_PROCESS	GO:0009987	cellular process	21.1814	21.6392	15.4143
682	1	BIOLOGICAL_PROCESS	GO:0051179	localization	19.3172	21.89	11.1016
683
684	8	BIOLOGICAL_PROCESS	GO:0042129	regulation of T cell proliferation	2.58005
685	7	BIOLOGICAL_PROCESS	GO:0050670	regulation of lymphocyte proliferation	2.58005
686	7	BIOLOGICAL_PROCESS	GO:0050863	regulation of T cell activation	8.12938	3.71673
687	6	BIOLOGICAL_PROCESS	GO:0032944	regulation of mononuclear cell proliferation	2.58005
688	6	BIOLOGICAL_PROCESS	GO:0051249	regulation of lymphocyte activation	10.8568	4.14408
689	6	BIOLOGICAL_PROCESS	GO:0042098	T cell proliferation	3.24335	1.39315
690	5	BIOLOGICAL_PROCESS	GO:0042110	T cell activation	8.99074	5.12579	1.34085
691	5	BIOLOGICAL_PROCESS	GO:0002694	regulation of leukocyte activation	11.033	4.76799
692	5	BIOLOGICAL_PROCESS	GO:0070663	regulation of leukocyte proliferation	2.58005
693	5	BIOLOGICAL_PROCESS	GO:0046651	lymphocyte proliferation	4.27546
694	4	BIOLOGICAL_PROCESS	GO:0046649	lymphocyte activation	14.7187	7.7546	1.4097
695	4	BIOLOGICAL_PROCESS	GO:0032943	mononuclear cell proliferation	4.27546
696	4	BIOLOGICAL_PROCESS	GO:0050865	regulation of cell activation	11.033	4.76799
697	3	BIOLOGICAL_PROCESS	GO:0002682	regulation of immune system process	59.2349	33.7508	18.1038
698	3	BIOLOGICAL_PROCESS	GO:0050794	regulation of cellular process	10.2659	9.90097	3.33757
699	3	BIOLOGICAL_PROCESS	GO:0045321	leukocyte activation	15.3298	8.95277
700	3	BIOLOGICAL_PROCESS	GO:0070661	leukocyte proliferation	4.27546
701	2	BIOLOGICAL_PROCESS	GO:0001775	cell activation	14.38	8.1385	1.8841
702	2	BIOLOGICAL_PROCESS	GO:0050789	regulation of biological process	13.7557	14.355	5.46423
703	1	BIOLOGICAL_PROCESS	GO:0065007	biological regulation	15.3329	17.0218	6.60695
704	1	BIOLOGICAL_PROCESS	GO:0002376	immune system process	290.942	205.968	107.696
705	1	BIOLOGICAL_PROCESS	GO:0009987	cellular process	21.1814	21.6392	15.4143
706
707	8	BIOLOGICAL_PROCESS	GO:0071222	cellular response to lipopolysaccharide
708	7	BIOLOGICAL_PROCESS	GO:0071219	cellular response to molecule of bacterial origin
709	7	BIOLOGICAL_PROCESS	GO:0032496	response to lipopolysaccharide
710	6	BIOLOGICAL_PROCESS	GO:0002237	response to molecule of bacterial origin	4.13614	1.7028
711	5	BIOLOGICAL_PROCESS	GO:0009617	response to bacterium	4.00342	3.11805
712	4	BIOLOGICAL_PROCESS	GO:0071310	cellular response to organic substance	20.2878	11.8428	7.90415
713	4	BIOLOGICAL_PROCESS	GO:0051707	response to other organism	177.982	141.586	88.8402
714	3	BIOLOGICAL_PROCESS	GO:0071216	cellular response to biotic stimulus
715	3	BIOLOGICAL_PROCESS	GO:0070887	cellular response to chemical stimulus	27.6351	20.0697	14.1852
716	3	BIOLOGICAL_PROCESS	GO:0010033	response to organic substance	24.9255	12.6733	7.99998
717	3	BIOLOGICAL_PROCESS	GO:0043207	response to external biotic stimulus	177.982	141.586	88.8402
718	2	BIOLOGICAL_PROCESS	GO:0051716	cellular response to stimulus	8.78273	5.66541
719	2	BIOLOGICAL_PROCESS	GO:0009607	response to biotic stimulus	177.982	141.586	88.8402
720	2	BIOLOGICAL_PROCESS	GO:0009605	response to external stimulus	183.377	147.239	89.3059
721	1	BIOLOGICAL_PROCESS	GO:0050896	response to stimulus	109.186	88.6772	41.5224
722	1	BIOLOGICAL_PROCESS	GO:0009987	cellular process	21.1814	21.6392	15.4143
723	1	BIOLOGICAL_PROCESS	GO:0044419	biological process involved in interspecies interaction between organisms	177.289	141.056	88.5037
724
725	8	BIOLOGICAL_PROCESS	GO:0071357	cellular response to type I interferon	1.37316
726	7	BIOLOGICAL_PROCESS	GO:0034340	response to type I interferon	1.37316
727	6	BIOLOGICAL_PROCESS	GO:0045087	innate immune response	19.7183	11.6546	7.96705
728	5	BIOLOGICAL_PROCESS	GO:0098542	defense response to other organism	177.805	140.194	89.0263
729	5	BIOLOGICAL_PROCESS	GO:0071345	cellular response to cytokine stimulus	41.1856	21.6904	14.6167
730	4	BIOLOGICAL_PROCESS	GO:0034097	response to cytokine	43.2256	23.6346	16.455
731	4	BIOLOGICAL_PROCESS	GO:0071310	cellular response to organic substance	20.2878	11.8428	7.90415
732	4	BIOLOGICAL_PROCESS	GO:0051707	response to other organism	177.982	141.586	88.8402
733	3	BIOLOGICAL_PROCESS	GO:0043207	response to external biotic stimulus	177.982	141.586	88.8402
734	3	BIOLOGICAL_PROCESS	GO:0006952	defense response	217.231	171.755	106.297
735	3	BIOLOGICAL_PROCESS	GO:0070887	cellular response to chemical stimulus	27.6351	20.0697	14.1852
736	3	BIOLOGICAL_PROCESS	GO:0010033	response to organic substance	24.9255	12.6733	7.99998
737	2	BIOLOGICAL_PROCESS	GO:0006955	immune response	223.719	169.415	105.035
738	2	BIOLOGICAL_PROCESS	GO:0009605	response to external stimulus	183.377	147.239	89.3059
739	2	BIOLOGICAL_PROCESS	GO:0006950	response to stress	170.322	138.866	87.7594
740	2	BIOLOGICAL_PROCESS	GO:0051716	cellular response to stimulus	8.78273	5.66541
741	2	BIOLOGICAL_PROCESS	GO:0009607	response to biotic stimulus	177.982	141.586	88.8402
742	1	BIOLOGICAL_PROCESS	GO:0002376	immune system process	290.942	205.968	107.696
743	1	BIOLOGICAL_PROCESS	GO:0050896	response to stimulus	109.186	88.6772	41.5224
744	1	BIOLOGICAL_PROCESS	GO:0009987	cellular process	21.1814	21.6392	15.4143
745	1	BIOLOGICAL_PROCESS	GO:0044419	biological process involved in interspecies interaction between organisms	177.289	141.056	88.5037
746
747	7	BIOLOGICAL_PROCESS	GO:0001959	regulation of cytokine-mediated signaling pathway	1.59072	1.95847	2.18185
748	6	BIOLOGICAL_PROCESS	GO:0019221	cytokine-mediated signaling pathway	33.1843	16.4967	9.63141
749	5	BIOLOGICAL_PROCESS	GO:0060759	regulation of response to cytokine stimulus	1.59072	1.95847	2.18185
750	5	BIOLOGICAL_PROCESS	GO:0071345	cellular response to cytokine stimulus	41.1856	21.6904	14.6167
751	5	BIOLOGICAL_PROCESS	GO:0007166	cell surface receptor signaling pathway	15.7194	9.9601	2.64567
752	4	BIOLOGICAL_PROCESS	GO:0007165	signal transduction	7.49501	5.00371
753	4	BIOLOGICAL_PROCESS	GO:0034097	response to cytokine	43.2256	23.6346	16.455
754	4	BIOLOGICAL_PROCESS	GO:0071310	cellular response to organic substance	20.2878	11.8428	7.90415
755	3	BIOLOGICAL_PROCESS	GO:0050794	regulation of cellular process	10.2659	9.90097	3.33757
756	3	BIOLOGICAL_PROCESS	GO:0070887	cellular response to chemical stimulus	27.6351	20.0697	14.1852
757	3	BIOLOGICAL_PROCESS	GO:0010033	response to organic substance	24.9255	12.6733	7.99998
758	3	BIOLOGICAL_PROCESS	GO:0048583	regulation of response to stimulus	22.3834	17.9212	9.90313
759	2	BIOLOGICAL_PROCESS	GO:0051716	cellular response to stimulus	8.78273	5.66541
760	2	BIOLOGICAL_PROCESS	GO:0050789	regulation of biological process	13.7557	14.355	5.46423
761	2	BIOLOGICAL_PROCESS	GO:0007154	cell communication	6.80016	4.86117
762	1	BIOLOGICAL_PROCESS	GO:0023052	signaling	43.8294	38.2657	14.0624
763	1	BIOLOGICAL_PROCESS	GO:0009987	cellular process	21.1814	21.6392	15.4143
764	1	BIOLOGICAL_PROCESS	GO:0065007	biological regulation	15.3329	17.0218	6.60695
765	1	BIOLOGICAL_PROCESS	GO:0050896	response to stimulus	109.186	88.6772	41.5224
766
767	7	BIOLOGICAL_PROCESS	GO:0002707	negative regulation of lymphocyte mediated immunity
768	6	BIOLOGICAL_PROCESS	GO:0002704	negative regulation of leukocyte mediated immunity
769	6	BIOLOGICAL_PROCESS	GO:0002706	regulation of lymphocyte mediated immunity	1.37316
770	5	BIOLOGICAL_PROCESS	GO:0002698	negative regulation of immune effector process
771	5	BIOLOGICAL_PROCESS	GO:0002703	regulation of leukocyte mediated immunity
772	4	BIOLOGICAL_PROCESS	GO:0002697	regulation of immune effector process	1.59418
773	4	BIOLOGICAL_PROCESS	GO:0002683	negative regulation of immune system process	5.28743
774	4	BIOLOGICAL_PROCESS	GO:0002449	lymphocyte mediated immunity	6.46537	4.46243	2.23075
775	3	BIOLOGICAL_PROCESS	GO:0002682	regulation of immune system process	59.2349	33.7508	18.1038
776	3	BIOLOGICAL_PROCESS	GO:0048519	negative regulation of biological process	4.16231	6.27922	5.99075
777	3	BIOLOGICAL_PROCESS	GO:0002443	leukocyte mediated immunity	7.06987	5.26162	1.93493
778	2	BIOLOGICAL_PROCESS	GO:0050789	regulation of biological process	13.7557	14.355	5.46423
779	2	BIOLOGICAL_PROCESS	GO:0002252	immune effector process	10.5257	7.98843	4.61227
780	1	BIOLOGICAL_PROCESS	GO:0065007	biological regulation	15.3329	17.0218	6.60695
781	1	BIOLOGICAL_PROCESS	GO:0002376	immune system process	290.942	205.968	107.696
782
783	7	BIOLOGICAL_PROCESS	GO:0002708	positive regulation of lymphocyte mediated immunity
784	6	BIOLOGICAL_PROCESS	GO:0002705	positive regulation of leukocyte mediated immunity
785	6	BIOLOGICAL_PROCESS	GO:0002706	regulation of lymphocyte mediated immunity	1.37316
786	5	BIOLOGICAL_PROCESS	GO:0002699	positive regulation of immune effector process
787	5	BIOLOGICAL_PROCESS	GO:0002703	regulation of leukocyte mediated immunity
788	4	BIOLOGICAL_PROCESS	GO:0002449	lymphocyte mediated immunity	6.46537	4.46243	2.23075
789	4	BIOLOGICAL_PROCESS	GO:0002684	positive regulation of immune system process	26.4328	19.2155	12.7939
790	4	BIOLOGICAL_PROCESS	GO:0002697	regulation of immune effector process	1.59418
791	3	BIOLOGICAL_PROCESS	GO:0002443	leukocyte mediated immunity	7.06987	5.26162	1.93493
792	3	BIOLOGICAL_PROCESS	GO:0048518	positive regulation of biological process	10.314	8.23652	6.24242
793	3	BIOLOGICAL_PROCESS	GO:0002682	regulation of immune system process	59.2349	33.7508	18.1038
794	2	BIOLOGICAL_PROCESS	GO:0002252	immune effector process	10.5257	7.98843	4.61227
795	2	BIOLOGICAL_PROCESS	GO:0050789	regulation of biological process	13.7557	14.355	5.46423
796	1	BIOLOGICAL_PROCESS	GO:0065007	biological regulation	15.3329	17.0218	6.60695
797	1	BIOLOGICAL_PROCESS	GO:0002376	immune system process	290.942	205.968	107.696
798
799	7	BIOLOGICAL_PROCESS	GO:0002823	negative regulation of adaptive immune response based on somatic recombination of immune receptors built from immunoglobulin superfamily domains
800	6	BIOLOGICAL_PROCESS	GO:0002820	negative regulation of adaptive immune response
801	5	BIOLOGICAL_PROCESS	GO:0002819	regulation of adaptive immune response	1.59072
802	5	BIOLOGICAL_PROCESS	GO:0050777	negative regulation of immune response	2.25176
803	4	BIOLOGICAL_PROCESS	GO:0050776	regulation of immune response	44.5712	25.5052	14.8359
804	4	BIOLOGICAL_PROCESS	GO:0048585	negative regulation of response to stimulus		1.39315
805	4	BIOLOGICAL_PROCESS	GO:0002460	adaptive immune response based on somatic recombination of immune receptors built from immunoglobulin superfamily domains	6.96571	4.76799	3.73711
806	4	BIOLOGICAL_PROCESS	GO:0002683	negative regulation of immune system process	5.28743
807	3	BIOLOGICAL_PROCESS	GO:0048519	negative regulation of biological process	4.16231	6.27922	5.99075
808	3	BIOLOGICAL_PROCESS	GO:0002682	regulation of immune system process	59.2349	33.7508	18.1038
809	3	BIOLOGICAL_PROCESS	GO:0048583	regulation of response to stimulus	22.3834	17.9212	9.90313
810	3	BIOLOGICAL_PROCESS	GO:0002250	adaptive immune response	10.3207	5.26162	4.41831
811	2	BIOLOGICAL_PROCESS	GO:0006955	immune response	223.719	169.415	105.035
812	2	BIOLOGICAL_PROCESS	GO:0050789	regulation of biological process	13.7557	14.355	5.46423
813	1	BIOLOGICAL_PROCESS	GO:0065007	biological regulation	15.3329	17.0218	6.60695
814	1	BIOLOGICAL_PROCESS	GO:0002376	immune system process	290.942	205.968	107.696
815	1	BIOLOGICAL_PROCESS	GO:0050896	response to stimulus	109.186	88.6772	41.5224
816
817	7	BIOLOGICAL_PROCESS	GO:0006471	protein ADP-ribosylation	1.36823	1.7861
818	5	BIOLOGICAL_PROCESS	GO:0044267	cellular protein metabolic process			3.10921
819	5	BIOLOGICAL_PROCESS	GO:0036211	protein modification process	4.86387	6.58254	2.18645
820	4	BIOLOGICAL_PROCESS	GO:0019538	protein metabolic process	10.7622	13.3081	12.3388
821	4	BIOLOGICAL_PROCESS	GO:0044260	cellular macromolecule metabolic process	1.78293	1.69359	3.07847
822	4	BIOLOGICAL_PROCESS	GO:0043412	macromolecule modification	4.34685	5.99576	1.7407
823	3	BIOLOGICAL_PROCESS	GO:1901564	organonitrogen compound metabolic process	10.7519	12.8543	12.9135
824	3	BIOLOGICAL_PROCESS	GO:0043170	macromolecule metabolic process	7.79879	8.78223	7.99998
825	2	BIOLOGICAL_PROCESS	GO:0044237	cellular metabolic process		1.48687	5.75947
826	2	BIOLOGICAL_PROCESS	GO:0044238	primary metabolic process	7.78029	9.6677	10.9684
827	2	BIOLOGICAL_PROCESS	GO:0006807	nitrogen compound metabolic process	7.41374	8.49316	9.86089
828	2	BIOLOGICAL_PROCESS	GO:0071704	organic substance metabolic process	8.17761	10.4124	11.1637
829	1	BIOLOGICAL_PROCESS	GO:0008152	metabolic process	7.71271	10.443	11.9275
830	1	BIOLOGICAL_PROCESS	GO:0009987	cellular process	21.1814	21.6392	15.4143
831
832	7	BIOLOGICAL_PROCESS	GO:0007259	receptor signaling pathway via JAK-STAT			1.68601
833	6	BIOLOGICAL_PROCESS	GO:0097696	receptor signaling pathway via STAT			1.68601
834	5	BIOLOGICAL_PROCESS	GO:0007166	cell surface receptor signaling pathway	15.7194	9.9601	2.64567
835	4	BIOLOGICAL_PROCESS	GO:0007165	signal transduction	7.49501	5.00371
836	3	BIOLOGICAL_PROCESS	GO:0050794	regulation of cellular process	10.2659	9.90097	3.33757
837	2	BIOLOGICAL_PROCESS	GO:0051716	cellular response to stimulus	8.78273	5.66541
838	2	BIOLOGICAL_PROCESS	GO:0050789	regulation of biological process	13.7557	14.355	5.46423
839	2	BIOLOGICAL_PROCESS	GO:0007154	cell communication	6.80016	4.86117
840	1	BIOLOGICAL_PROCESS	GO:0023052	signaling	43.8294	38.2657	14.0624
841	1	BIOLOGICAL_PROCESS	GO:0065007	biological regulation	15.3329	17.0218	6.60695
842	1	BIOLOGICAL_PROCESS	GO:0050896	response to stimulus	109.186	88.6772	41.5224
843	1	BIOLOGICAL_PROCESS	GO:0009987	cellular process	21.1814	21.6392	15.4143
844
845	7	BIOLOGICAL_PROCESS	GO:0030193	regulation of blood coagulation		1.53136
846	6	BIOLOGICAL_PROCESS	GO:0061041	regulation of wound healing		1.53136
847	5	BIOLOGICAL_PROCESS	GO:1900046	regulation of hemostasis		1.53136
848	5	BIOLOGICAL_PROCESS	GO:0007596	blood coagulation		1.65121
849	5	BIOLOGICAL_PROCESS	GO:1903034	regulation of response to wounding		1.39315
850	4	BIOLOGICAL_PROCESS	GO:0080134	regulation of response to stress	8.90918	7.7917	4.62581
851	4	BIOLOGICAL_PROCESS	GO:0007599	hemostasis		1.65121
852	4	BIOLOGICAL_PROCESS	GO:0042060	wound healing	10.3515	17.8635	8.58321
853	4	BIOLOGICAL_PROCESS	GO:0050818	regulation of coagulation		1.39315
854	4	BIOLOGICAL_PROCESS	GO:0032101	regulation of response to external stimulus	12.7534	11.0573	8.05881
855	3	BIOLOGICAL_PROCESS	GO:0051239	regulation of multicellular organismal process	3.04705	5.57589
856	3	BIOLOGICAL_PROCESS	GO:0050878	regulation of body fluid levels		1.49348
857	3	BIOLOGICAL_PROCESS	GO:0009611	response to wounding	10.2571	17.7351	8.51584
858	3	BIOLOGICAL_PROCESS	GO:0048583	regulation of response to stimulus	22.3834	17.9212	9.90313
859	2	BIOLOGICAL_PROCESS	GO:0009605	response to external stimulus	183.377	147.239	89.3059
860	2	BIOLOGICAL_PROCESS	GO:0050817	coagulation		1.54632
861	2	BIOLOGICAL_PROCESS	GO:0065008	regulation of biological quality	6.96383	12.341	5.11742
862	2	BIOLOGICAL_PROCESS	GO:0050789	regulation of biological process	13.7557	14.355	5.46423
863	2	BIOLOGICAL_PROCESS	GO:0006950	response to stress	170.322	138.866	87.7594
864	1	BIOLOGICAL_PROCESS	GO:0050896	response to stimulus	109.186	88.6772	41.5224
865	1	BIOLOGICAL_PROCESS	GO:0065007	biological regulation	15.3329	17.0218	6.60695
866
867	7	BIOLOGICAL_PROCESS	GO:0033209	tumor necrosis factor-mediated signaling pathway	3.61796
868	6	BIOLOGICAL_PROCESS	GO:0019221	cytokine-mediated signaling pathway	33.1843	16.4967	9.63141
869	6	BIOLOGICAL_PROCESS	GO:0071356	cellular response to tumor necrosis factor	3.61796
870	5	BIOLOGICAL_PROCESS	GO:0071345	cellular response to cytokine stimulus	41.1856	21.6904	14.6167
871	5	BIOLOGICAL_PROCESS	GO:0007166	cell surface receptor signaling pathway	15.7194	9.9601	2.64567
872	5	BIOLOGICAL_PROCESS	GO:0034612	response to tumor necrosis factor	5.62813
873	4	BIOLOGICAL_PROCESS	GO:0071310	cellular response to organic substance	20.2878	11.8428	7.90415
874	4	BIOLOGICAL_PROCESS	GO:0007165	signal transduction	7.49501	5.00371
875	4	BIOLOGICAL_PROCESS	GO:0034097	response to cytokine	43.2256	23.6346	16.455
876	3	BIOLOGICAL_PROCESS	GO:0070887	cellular response to chemical stimulus	27.6351	20.0697	14.1852
877	3	BIOLOGICAL_PROCESS	GO:0010033	response to organic substance	24.9255	12.6733	7.99998
878	3	BIOLOGICAL_PROCESS	GO:0050794	regulation of cellular process	10.2659	9.90097	3.33757
879	2	BIOLOGICAL_PROCESS	GO:0051716	cellular response to stimulus	8.78273	5.66541
880	2	BIOLOGICAL_PROCESS	GO:0050789	regulation of biological process	13.7557	14.355	5.46423
881	2	BIOLOGICAL_PROCESS	GO:0007154	cell communication	6.80016	4.86117
882	1	BIOLOGICAL_PROCESS	GO:0009987	cellular process	21.1814	21.6392	15.4143
883	1	BIOLOGICAL_PROCESS	GO:0050896	response to stimulus	109.186	88.6772	41.5224
884	1	BIOLOGICAL_PROCESS	GO:0023052	signaling	43.8294	38.2657	14.0624
885	1	BIOLOGICAL_PROCESS	GO:0065007	biological regulation	15.3329	17.0218	6.60695
886
887	7	BIOLOGICAL_PROCESS	GO:0035710	CD4-positive, alpha-beta T cell activation
888	6	BIOLOGICAL_PROCESS	GO:0046631	alpha-beta T cell activation
889	5	BIOLOGICAL_PROCESS	GO:0042110	T cell activation	8.99074	5.12579	1.34085
890	4	BIOLOGICAL_PROCESS	GO:0046649	lymphocyte activation	14.7187	7.7546	1.4097
891	3	BIOLOGICAL_PROCESS	GO:0045321	leukocyte activation	15.3298	8.95277
892	2	BIOLOGICAL_PROCESS	GO:0001775	cell activation	14.38	8.1385	1.8841
893	1	BIOLOGICAL_PROCESS	GO:0009987	cellular process	21.1814	21.6392	15.4143
894	1	BIOLOGICAL_PROCESS	GO:0002376	immune system process	290.942	205.968	107.696
895
896	7	BIOLOGICAL_PROCESS	GO:0038093	Fc receptor signaling pathway
897	6	BIOLOGICAL_PROCESS	GO:0002768	immune response-regulating cell surface receptor signaling pathway	6.67343	2.01195
898	5	BIOLOGICAL_PROCESS	GO:0002764	immune response-regulating signaling pathway	21.5374	9.03725	2.23075
899	5	BIOLOGICAL_PROCESS	GO:0007166	cell surface receptor signaling pathway	15.7194	9.9601	2.64567
900	4	BIOLOGICAL_PROCESS	GO:0007165	signal transduction	7.49501	5.00371
901	4	BIOLOGICAL_PROCESS	GO:0050776	regulation of immune response	44.5712	25.5052	14.8359
902	3	BIOLOGICAL_PROCESS	GO:0050794	regulation of cellular process	10.2659	9.90097	3.33757
903	3	BIOLOGICAL_PROCESS	GO:0002682	regulation of immune system process	59.2349	33.7508	18.1038
904	3	BIOLOGICAL_PROCESS	GO:0048583	regulation of response to stimulus	22.3834	17.9212	9.90313
905	2	BIOLOGICAL_PROCESS	GO:0006955	immune response	223.719	169.415	105.035
906	2	BIOLOGICAL_PROCESS	GO:0007154	cell communication	6.80016	4.86117
907	2	BIOLOGICAL_PROCESS	GO:0050789	regulation of biological process	13.7557	14.355	5.46423
908	2	BIOLOGICAL_PROCESS	GO:0051716	cellular response to stimulus	8.78273	5.66541
909	1	BIOLOGICAL_PROCESS	GO:0023052	signaling	43.8294	38.2657	14.0624
910	1	BIOLOGICAL_PROCESS	GO:0065007	biological regulation	15.3329	17.0218	6.60695
911	1	BIOLOGICAL_PROCESS	GO:0009987	cellular process	21.1814	21.6392	15.4143
912	1	BIOLOGICAL_PROCESS	GO:0050896	response to stimulus	109.186	88.6772	41.5224
913	1	BIOLOGICAL_PROCESS	GO:0002376	immune system process	290.942	205.968	107.696
914
915	7	BIOLOGICAL_PROCESS	GO:0046633	alpha-beta T cell proliferation
916	6	BIOLOGICAL_PROCESS	GO:0046631	alpha-beta T cell activation
917	6	BIOLOGICAL_PROCESS	GO:0042098	T cell proliferation	3.24335	1.39315
918	5	BIOLOGICAL_PROCESS	GO:0042110	T cell activation	8.99074	5.12579	1.34085
919	5	BIOLOGICAL_PROCESS	GO:0046651	lymphocyte proliferation	4.27546
920	4	BIOLOGICAL_PROCESS	GO:0032943	mononuclear cell proliferation	4.27546
921	4	BIOLOGICAL_PROCESS	GO:0046649	lymphocyte activation	14.7187	7.7546	1.4097
922	3	BIOLOGICAL_PROCESS	GO:0045321	leukocyte activation	15.3298	8.95277
923	3	BIOLOGICAL_PROCESS	GO:0070661	leukocyte proliferation	4.27546
924	2	BIOLOGICAL_PROCESS	GO:0001775	cell activation	14.38	8.1385	1.8841
925	1	BIOLOGICAL_PROCESS	GO:0009987	cellular process	21.1814	21.6392	15.4143
926	1	BIOLOGICAL_PROCESS	GO:0002376	immune system process	290.942	205.968	107.696
927
928	7	BIOLOGICAL_PROCESS	GO:0051607	defense response to virus	12.3494	8.83496	8.48444
929	6	BIOLOGICAL_PROCESS	GO:0140546	defense response to symbiont	12.3494	8.83496	8.48444
930	5	BIOLOGICAL_PROCESS	GO:0009615	response to virus	11.9697	8.59598	8.2837
931	5	BIOLOGICAL_PROCESS	GO:0098542	defense response to other organism	177.805	140.194	89.0263
932	4	BIOLOGICAL_PROCESS	GO:0051707	response to other organism	177.982	141.586	88.8402
933	3	BIOLOGICAL_PROCESS	GO:0006952	defense response	217.231	171.755	106.297
934	3	BIOLOGICAL_PROCESS	GO:0043207	response to external biotic stimulus	177.982	141.586	88.8402
935	2	BIOLOGICAL_PROCESS	GO:0009605	response to external stimulus	183.377	147.239	89.3059
936	2	BIOLOGICAL_PROCESS	GO:0006955	immune response	223.719	169.415	105.035
937	2	BIOLOGICAL_PROCESS	GO:0009607	response to biotic stimulus	177.982	141.586	88.8402
938	2	BIOLOGICAL_PROCESS	GO:0006950	response to stress	170.322	138.866	87.7594
939	1	BIOLOGICAL_PROCESS	GO:0044419	biological process involved in interspecies interaction between organisms	177.289	141.056	88.5037
940	1	BIOLOGICAL_PROCESS	GO:0050896	response to stimulus	109.186	88.6772	41.5224
941	1	BIOLOGICAL_PROCESS	GO:0002376	immune system process	290.942	205.968	107.696
942
943	7	BIOLOGICAL_PROCESS	GO:0055065	metal ion homeostasis	6.90195	11.0607	5.30723
944	6	BIOLOGICAL_PROCESS	GO:0055080	cation homeostasis	6.63907	10.8505	5.068
945	6	BIOLOGICAL_PROCESS	GO:0098771	inorganic ion homeostasis	6.63907	10.8505	5.068
946	5	BIOLOGICAL_PROCESS	GO:0050801	ion homeostasis	6.63907	10.8505	5.068
947	4	BIOLOGICAL_PROCESS	GO:0048878	chemical homeostasis	6.91592	11.7958	5.1992
948	3	BIOLOGICAL_PROCESS	GO:0042592	homeostatic process	6.93812	11.3707	5.04535
949	2	BIOLOGICAL_PROCESS	GO:0065008	regulation of biological quality	6.96383	12.341	5.11742
950	1	BIOLOGICAL_PROCESS	GO:0065007	biological regulation	15.3329	17.0218	6.60695
951
952	7	BIOLOGICAL_PROCESS	GO:0070098	chemokine-mediated signaling pathway	7.46368	3.23888	2.75329
953	6	BIOLOGICAL_PROCESS	GO:0019221	cytokine-mediated signaling pathway	33.1843	16.4967	9.63141
954	6	BIOLOGICAL_PROCESS	GO:1990869	cellular response to chemokine	7.46368	3.23888	2.75329
955	5	BIOLOGICAL_PROCESS	GO:1990868	response to chemokine	7.46368	3.23888	2.75329
956	5	BIOLOGICAL_PROCESS	GO:0071345	cellular response to cytokine stimulus	41.1856	21.6904	14.6167
957	5	BIOLOGICAL_PROCESS	GO:0007166	cell surface receptor signaling pathway	15.7194	9.9601	2.64567
958	4	BIOLOGICAL_PROCESS	GO:0071310	cellular response to organic substance	20.2878	11.8428	7.90415
959	4	BIOLOGICAL_PROCESS	GO:0007165	signal transduction	7.49501	5.00371
960	4	BIOLOGICAL_PROCESS	GO:0034097	response to cytokine	43.2256	23.6346	16.455
961	3	BIOLOGICAL_PROCESS	GO:0010033	response to organic substance	24.9255	12.6733	7.99998
962	3	BIOLOGICAL_PROCESS	GO:0070887	cellular response to chemical stimulus	27.6351	20.0697	14.1852
963	3	BIOLOGICAL_PROCESS	GO:0050794	regulation of cellular process	10.2659	9.90097	3.33757
964	2	BIOLOGICAL_PROCESS	GO:0051716	cellular response to stimulus	8.78273	5.66541
965	2	BIOLOGICAL_PROCESS	GO:0007154	cell communication	6.80016	4.86117
966	2	BIOLOGICAL_PROCESS	GO:0050789	regulation of biological process	13.7557	14.355	5.46423
967	1	BIOLOGICAL_PROCESS	GO:0050896	response to stimulus	109.186	88.6772	41.5224
968	1	BIOLOGICAL_PROCESS	GO:0009987	cellular process	21.1814	21.6392	15.4143
969	1	BIOLOGICAL_PROCESS	GO:0023052	signaling	43.8294	38.2657	14.0624
970	1	BIOLOGICAL_PROCESS	GO:0065007	biological regulation	15.3329	17.0218	6.60695
971
972	7	BIOLOGICAL_PROCESS	GO:0140013	meiotic nuclear division
973	6	BIOLOGICAL_PROCESS	GO:0000280	nuclear division	7.78779	3.78094
974	5	BIOLOGICAL_PROCESS	GO:0048285	organelle fission	7.6935	3.7393
975	4	BIOLOGICAL_PROCESS	GO:1903046	meiotic cell cycle process
976	3	BIOLOGICAL_PROCESS	GO:0022402	cell cycle process	6.91182	3.48603
977	3	BIOLOGICAL_PROCESS	GO:0016043	cellular component organization	6.20282	8.54399	3.56719
978	3	BIOLOGICAL_PROCESS	GO:0051321	meiotic cell cycle
979	2	BIOLOGICAL_PROCESS	GO:0022414	reproductive process	3.03704	3.58355	1.4353
980	2	BIOLOGICAL_PROCESS	GO:0007049	cell cycle	7.56572	3.82316
981	2	BIOLOGICAL_PROCESS	GO:0071840	cellular component organization or biogenesis	4.97148	7.19813	3.77238
982	1	BIOLOGICAL_PROCESS	GO:0000003	reproduction	3.03704	3.58355	1.4353
983	1	BIOLOGICAL_PROCESS	GO:0009987	cellular process	21.1814	21.6392	15.4143
984
985	6	BIOLOGICAL_PROCESS	GO:0002695	negative regulation of leukocyte activation	1.37316
986	5	BIOLOGICAL_PROCESS	GO:0050866	negative regulation of cell activation	1.37316
987	5	BIOLOGICAL_PROCESS	GO:0002694	regulation of leukocyte activation	11.033	4.76799
988	4	BIOLOGICAL_PROCESS	GO:0048523	negative regulation of cellular process	4.18558	6.10322	6.43794
989	4	BIOLOGICAL_PROCESS	GO:0002683	negative regulation of immune system process	5.28743
990	4	BIOLOGICAL_PROCESS	GO:0050865	regulation of cell activation	11.033	4.76799
991	3	BIOLOGICAL_PROCESS	GO:0002682	regulation of immune system process	59.2349	33.7508	18.1038
992	3	BIOLOGICAL_PROCESS	GO:0048519	negative regulation of biological process	4.16231	6.27922	5.99075
993	3	BIOLOGICAL_PROCESS	GO:0050794	regulation of cellular process	10.2659	9.90097	3.33757
994	3	BIOLOGICAL_PROCESS	GO:0045321	leukocyte activation	15.3298	8.95277
995	2	BIOLOGICAL_PROCESS	GO:0001775	cell activation	14.38	8.1385	1.8841
996	2	BIOLOGICAL_PROCESS	GO:0050789	regulation of biological process	13.7557	14.355	5.46423
997	1	BIOLOGICAL_PROCESS	GO:0065007	biological regulation	15.3329	17.0218	6.60695
998	1	BIOLOGICAL_PROCESS	GO:0002376	immune system process	290.942	205.968	107.696
999	1	BIOLOGICAL_PROCESS	GO:0009987	cellular process	21.1814	21.6392	15.4143
1000
1001	6	BIOLOGICAL_PROCESS	GO:0006006	glucose metabolic process		1.46448
1002	5	BIOLOGICAL_PROCESS	GO:0019318	hexose metabolic process		1.58535
1003	4	BIOLOGICAL_PROCESS	GO:0005996	monosaccharide metabolic process		1.30656
1004	3	BIOLOGICAL_PROCESS	GO:0005975	carbohydrate metabolic process		2.28209	2.38199
1005	2	BIOLOGICAL_PROCESS	GO:0071704	organic substance metabolic process	8.17761	10.4124	11.1637
1006	2	BIOLOGICAL_PROCESS	GO:0044238	primary metabolic process	7.78029	9.6677	10.9684
1007	1	BIOLOGICAL_PROCESS	GO:0008152	metabolic process	7.71271	10.443	11.9275
1008
1009	6	BIOLOGICAL_PROCESS	GO:0007229	integrin-mediated signaling pathway	1.64054	1.39315
1010	5	BIOLOGICAL_PROCESS	GO:0007166	cell surface receptor signaling pathway	15.7194	9.9601	2.64567
1011	4	BIOLOGICAL_PROCESS	GO:0007165	signal transduction	7.49501	5.00371
1012	3	BIOLOGICAL_PROCESS	GO:0050794	regulation of cellular process	10.2659	9.90097	3.33757
1013	2	BIOLOGICAL_PROCESS	GO:0007154	cell communication	6.80016	4.86117
1014	2	BIOLOGICAL_PROCESS	GO:0050789	regulation of biological process	13.7557	14.355	5.46423
1015	2	BIOLOGICAL_PROCESS	GO:0051716	cellular response to stimulus	8.78273	5.66541
1016	1	BIOLOGICAL_PROCESS	GO:0050896	response to stimulus	109.186	88.6772	41.5224
1017	1	BIOLOGICAL_PROCESS	GO:0065007	biological regulation	15.3329	17.0218	6.60695
1018	1	BIOLOGICAL_PROCESS	GO:0009987	cellular process	21.1814	21.6392	15.4143
1019	1	BIOLOGICAL_PROCESS	GO:0023052	signaling	43.8294	38.2657	14.0624
1020
1021	6	BIOLOGICAL_PROCESS	GO:0007249	I-kappaB kinase/NF-kappaB signaling	1.87089
1022	10	BIOLOGICAL_PROCESS	GO:0006355	regulation of transcription, DNA-templated	1.4536	1.95396
1023	9	BIOLOGICAL_PROCESS	GO:0006351	transcription, DNA-templated		1.34344
1024	9	BIOLOGICAL_PROCESS	GO:1903506	regulation of nucleic acid-templated transcription	1.4536	1.95396
1025	8	BIOLOGICAL_PROCESS	GO:0097659	nucleic acid-templated transcription		1.34344
1026	8	BIOLOGICAL_PROCESS	GO:2001141	regulation of RNA biosynthetic process	1.4536	1.95396
1027	7	BIOLOGICAL_PROCESS	GO:0051252	regulation of RNA metabolic process	1.3837	2.0563	1.40724
1028	7	BIOLOGICAL_PROCESS	GO:0032774	RNA biosynthetic process		1.33776
1029	6	BIOLOGICAL_PROCESS	GO:2000112	regulation of cellular macromolecule biosynthetic process		1.54428
1030	5	BIOLOGICAL_PROCESS	GO:0019219	regulation of nucleobase-containing compound metabolic process	1.37837	2.05099	1.32952
1031	5	BIOLOGICAL_PROCESS	GO:0010468	regulation of gene expression		1.83681
1032	5	BIOLOGICAL_PROCESS	GO:0031326	regulation of cellular biosynthetic process		1.58241
1033	5	BIOLOGICAL_PROCESS	GO:0035556	intracellular signal transduction	1.38407
1034	5	BIOLOGICAL_PROCESS	GO:0034654	nucleobase-containing compound biosynthetic process	1.71929	1.5666
1035	5	BIOLOGICAL_PROCESS	GO:0034645	cellular macromolecule biosynthetic process			3.41714
1036	5	BIOLOGICAL_PROCESS	GO:0010556	regulation of macromolecule biosynthetic process		1.49059
1037	4	BIOLOGICAL_PROCESS	GO:1901362	organic cyclic compound biosynthetic process	1.7884	1.42808
1038	4	BIOLOGICAL_PROCESS	GO:0044271	cellular nitrogen compound biosynthetic process	1.69243		4.53803
1039	4	BIOLOGICAL_PROCESS	GO:0051171	regulation of nitrogen compound metabolic process	2.13606	4.31938	2.733
1040	4	BIOLOGICAL_PROCESS	GO:0009889	regulation of biosynthetic process		1.58241
1041	4	BIOLOGICAL_PROCESS	GO:0080090	regulation of primary metabolic process	2.07148	4.12086	2.55873
1042	4	BIOLOGICAL_PROCESS	GO:0007165	signal transduction	7.49501	5.00371
1043	4	BIOLOGICAL_PROCESS	GO:0019438	aromatic compound biosynthetic process	1.65151	1.58754
1044	4	BIOLOGICAL_PROCESS	GO:0009059	macromolecule biosynthetic process			3.32636
1045	4	BIOLOGICAL_PROCESS	GO:0031323	regulation of cellular metabolic process	1.73826	3.7393	2.55307
1046	4	BIOLOGICAL_PROCESS	GO:0018130	heterocycle biosynthetic process	1.90847	1.5492
1047	4	BIOLOGICAL_PROCESS	GO:0044260	cellular macromolecule metabolic process	1.78293	1.69359	3.07847
1048	4	BIOLOGICAL_PROCESS	GO:0060255	regulation of macromolecule metabolic process	2.49736	4.58869	2.56407
1049	4	BIOLOGICAL_PROCESS	GO:0010467	gene expression		1.39315	5.13337
1050	3	BIOLOGICAL_PROCESS	GO:0034641	cellular nitrogen compound metabolic process			4.0679
1051	3	BIOLOGICAL_PROCESS	GO:0019222	regulation of metabolic process	2.42304	4.81311	2.62515
1052	3	BIOLOGICAL_PROCESS	GO:0043170	macromolecule metabolic process	7.79879	8.78223	7.99998
1053	3	BIOLOGICAL_PROCESS	GO:0050794	regulation of cellular process	10.2659	9.90097	3.33757
1054	3	BIOLOGICAL_PROCESS	GO:1901576	organic substance biosynthetic process			2.88575
1055	3	BIOLOGICAL_PROCESS	GO:0044249	cellular biosynthetic process			2.82732
1056	2	BIOLOGICAL_PROCESS	GO:0065009	regulation of molecular function	7.69084	9.76754	4.22753
1057	2	BIOLOGICAL_PROCESS	GO:0006807	nitrogen compound metabolic process	7.41374	8.49316	9.86089
1058	2	BIOLOGICAL_PROCESS	GO:0051716	cellular response to stimulus	8.78273	5.66541
1059	2	BIOLOGICAL_PROCESS	GO:0050789	regulation of biological process	13.7557	14.355	5.46423
1060	2	BIOLOGICAL_PROCESS	GO:0007154	cell communication	6.80016	4.86117
1061	2	BIOLOGICAL_PROCESS	GO:0071704	organic substance metabolic process	8.17761	10.4124	11.1637
1062	2	BIOLOGICAL_PROCESS	GO:0044238	primary metabolic process	7.78029	9.6677	10.9684
1063	2	BIOLOGICAL_PROCESS	GO:0044237	cellular metabolic process		1.48687	5.75947
1064	2	BIOLOGICAL_PROCESS	GO:0009058	biosynthetic process			3.19944
1065	1	BIOLOGICAL_PROCESS	GO:0023052	signaling	43.8294	38.2657	14.0624
1066	1	BIOLOGICAL_PROCESS	GO:0009987	cellular process	21.1814	21.6392	15.4143
1067	1	BIOLOGICAL_PROCESS	GO:0008152	metabolic process	7.71271	10.443	11.9275
1068	1	BIOLOGICAL_PROCESS	GO:0065007	biological regulation	15.3329	17.0218	6.60695
1069	1	BIOLOGICAL_PROCESS	GO:0050896	response to stimulus	109.186	88.6772	41.5224
1070
1071	6	BIOLOGICAL_PROCESS	GO:0035457	cellular response to interferon-alpha	1.37316	1.58241	1.67658
1072	5	BIOLOGICAL_PROCESS	GO:0071345	cellular response to cytokine stimulus	41.1856	21.6904	14.6167
1073	5	BIOLOGICAL_PROCESS	GO:0035455	response to interferon-alpha	1.37316	1.58241	1.67658
1074	4	BIOLOGICAL_PROCESS	GO:0071310	cellular response to organic substance	20.2878	11.8428	7.90415
1075	4	BIOLOGICAL_PROCESS	GO:0034097	response to cytokine	43.2256	23.6346	16.455
1076	3	BIOLOGICAL_PROCESS	GO:0070887	cellular response to chemical stimulus	27.6351	20.0697	14.1852
1077	3	BIOLOGICAL_PROCESS	GO:0010033	response to organic substance	24.9255	12.6733	7.99998
1078	2	BIOLOGICAL_PROCESS	GO:0051716	cellular response to stimulus	8.78273	5.66541
1079	1	BIOLOGICAL_PROCESS	GO:0050896	response to stimulus	109.186	88.6772	41.5224
1080	1	BIOLOGICAL_PROCESS	GO:0009987	cellular process	21.1814	21.6392	15.4143
1081
1082	6	BIOLOGICAL_PROCESS	GO:0035458	cellular response to interferon-beta	4.84768	3.56305	3.8494
1083	5	BIOLOGICAL_PROCESS	GO:0071345	cellular response to cytokine stimulus	41.1856	21.6904	14.6167
1084	5	BIOLOGICAL_PROCESS	GO:0035456	response to interferon-beta	4.84768	3.56305	3.8494
1085	4	BIOLOGICAL_PROCESS	GO:0034097	response to cytokine	43.2256	23.6346	16.455
1086	4	BIOLOGICAL_PROCESS	GO:0071310	cellular response to organic substance	20.2878	11.8428	7.90415
1087	3	BIOLOGICAL_PROCESS	GO:0070887	cellular response to chemical stimulus	27.6351	20.0697	14.1852
1088	3	BIOLOGICAL_PROCESS	GO:0010033	response to organic substance	24.9255	12.6733	7.99998
1089	2	BIOLOGICAL_PROCESS	GO:0051716	cellular response to stimulus	8.78273	5.66541
1090	1	BIOLOGICAL_PROCESS	GO:0050896	response to stimulus	109.186	88.6772	41.5224
1091	1	BIOLOGICAL_PROCESS	GO:0009987	cellular process	21.1814	21.6392	15.4143
1092
1093	6	BIOLOGICAL_PROCESS	GO:0042981	regulation of apoptotic process	8.90746	4.792
1094	5	BIOLOGICAL_PROCESS	GO:0043067	regulation of programmed cell death	8.90746	4.792
1095	4	BIOLOGICAL_PROCESS	GO:0010941	regulation of cell death	8.75633	4.71411
1096	4	BIOLOGICAL_PROCESS	GO:0006915	apoptotic process	9.28707	5.58366	1.82326
1097	3	BIOLOGICAL_PROCESS	GO:0050794	regulation of cellular process	10.2659	9.90097	3.33757
1098	3	BIOLOGICAL_PROCESS	GO:0012501	programmed cell death	40.0526	34.8995	23.7292
1099	2	BIOLOGICAL_PROCESS	GO:0008219	cell death	39.9748	34.836	23.7029
1100	2	BIOLOGICAL_PROCESS	GO:0050789	regulation of biological process	13.7557	14.355	5.46423
1101	1	BIOLOGICAL_PROCESS	GO:0065007	biological regulation	15.3329	17.0218	6.60695
1102	1	BIOLOGICAL_PROCESS	GO:0009987	cellular process	21.1814	21.6392	15.4143
1103
1104	6	BIOLOGICAL_PROCESS	GO:0043330	response to exogenous dsRNA	1.37316
1105	5	BIOLOGICAL_PROCESS	GO:0043331	response to dsRNA	1.37316
1106	3	BIOLOGICAL_PROCESS	GO:0010033	response to organic substance	24.9255	12.6733	7.99998
1107	1	BIOLOGICAL_PROCESS	GO:0050896	response to stimulus	109.186	88.6772	41.5224
1108
1109	6	BIOLOGICAL_PROCESS	GO:0050727	regulation of inflammatory response	1.76921
1110	5	BIOLOGICAL_PROCESS	GO:0031347	regulation of defense response	12.0234	8.16566	6.87474
1111	4	BIOLOGICAL_PROCESS	GO:0032101	regulation of response to external stimulus	12.7534	11.0573	8.05881
1112	4	BIOLOGICAL_PROCESS	GO:0080134	regulation of response to stress	8.90918	7.7917	4.62581
1113	4	BIOLOGICAL_PROCESS	GO:0006954	inflammatory response	109.659	83.0596	42.3119
1114	3	BIOLOGICAL_PROCESS	GO:0006952	defense response	217.231	171.755	106.297
1115	3	BIOLOGICAL_PROCESS	GO:0048583	regulation of response to stimulus	22.3834	17.9212	9.90313
1116	2	BIOLOGICAL_PROCESS	GO:0009605	response to external stimulus	183.377	147.239	89.3059
1117	2	BIOLOGICAL_PROCESS	GO:0006950	response to stress	170.322	138.866	87.7594
1118	2	BIOLOGICAL_PROCESS	GO:0050789	regulation of biological process	13.7557	14.355	5.46423
1119	1	BIOLOGICAL_PROCESS	GO:0065007	biological regulation	15.3329	17.0218	6.60695
1120	1	BIOLOGICAL_PROCESS	GO:0050896	response to stimulus	109.186	88.6772	41.5224
1121
1122	5	BIOLOGICAL_PROCESS	GO:0002526	acute inflammatory response	1.37316	1.58241	1.67658
1123	4	BIOLOGICAL_PROCESS	GO:0006954	inflammatory response	109.659	83.0596	42.3119
1124	3	BIOLOGICAL_PROCESS	GO:0006952	defense response	217.231	171.755	106.297
1125	2	BIOLOGICAL_PROCESS	GO:0006950	response to stress	170.322	138.866	87.7594
1126	1	BIOLOGICAL_PROCESS	GO:0050896	response to stimulus	109.186	88.6772	41.5224
1127
1128	5	BIOLOGICAL_PROCESS	GO:0006869	lipid transport	1.59072	2.42611	2.15086
1129	3	BIOLOGICAL_PROCESS	GO:0010876	lipid localization	1.37316	2.15724	1.91036
1130	3	BIOLOGICAL_PROCESS	GO:0006810	transport	8.77925	13.0343	5.89521
1131	2	BIOLOGICAL_PROCESS	GO:0051234	establishment of localization	9.28493	13.1549	6.003
1132	1	BIOLOGICAL_PROCESS	GO:0051179	localization	19.3172	21.89	11.1016
1133
1134	5	BIOLOGICAL_PROCESS	GO:0006897	endocytosis		2.81735	3.01252
1135	4	BIOLOGICAL_PROCESS	GO:0061024	membrane organization	3.03704	3.14306
1136	4	BIOLOGICAL_PROCESS	GO:0016192	vesicle-mediated transport	15.2158	16.5503	5.64867
1137	3	BIOLOGICAL_PROCESS	GO:0006810	transport	8.77925	13.0343	5.89521
1138	3	BIOLOGICAL_PROCESS	GO:0016043	cellular component organization	6.20282	8.54399	3.56719
1139	2	BIOLOGICAL_PROCESS	GO:0051234	establishment of localization	9.28493	13.1549	6.003
1140	2	BIOLOGICAL_PROCESS	GO:0071840	cellular component organization or biogenesis	4.97148	7.19813	3.77238
1141	1	BIOLOGICAL_PROCESS	GO:0051179	localization	19.3172	21.89	11.1016
1142	1	BIOLOGICAL_PROCESS	GO:0009987	cellular process	21.1814	21.6392	15.4143
1143
1144	5	BIOLOGICAL_PROCESS	GO:0015671	oxygen transport
1145	4	BIOLOGICAL_PROCESS	GO:0015669	gas transport
1146	3	BIOLOGICAL_PROCESS	GO:0006810	transport	8.77925	13.0343	5.89521
1147	2	BIOLOGICAL_PROCESS	GO:0051234	establishment of localization	9.28493	13.1549	6.003
1148	1	BIOLOGICAL_PROCESS	GO:0051179	localization	19.3172	21.89	11.1016
1149
1150	5	BIOLOGICAL_PROCESS	GO:0019885	antigen processing and presentation of endogenous peptide antigen via MHC class I	2.46288
1151	4	BIOLOGICAL_PROCESS	GO:0002474	antigen processing and presentation of peptide antigen via MHC class I	3.63695	2.30613	2.53653
1152	4	BIOLOGICAL_PROCESS	GO:0002483	antigen processing and presentation of endogenous peptide antigen	2.46288
1153	3	BIOLOGICAL_PROCESS	GO:0048002	antigen processing and presentation of peptide antigen	3.63695	2.30613	2.53653
1154	3	BIOLOGICAL_PROCESS	GO:0019883	antigen processing and presentation of endogenous antigen	2.46288
1155	2	BIOLOGICAL_PROCESS	GO:0019882	antigen processing and presentation	24.8955	17.0446	9.3648
1156	1	BIOLOGICAL_PROCESS	GO:0002376	immune system process	290.942	205.968	107.696
1157
1158	5	BIOLOGICAL_PROCESS	GO:0030198	extracellular matrix organization		5.35368	6.47758
1159	4	BIOLOGICAL_PROCESS	GO:0045229	external encapsulating structure organization		5.35368	6.47758
1160	4	BIOLOGICAL_PROCESS	GO:0043062	extracellular structure organization		5.29271	6.42008
1161	3	BIOLOGICAL_PROCESS	GO:0016043	cellular component organization	6.20282	8.54399	3.56719
1162	2	BIOLOGICAL_PROCESS	GO:0071840	cellular component organization or biogenesis	4.97148	7.19813	3.77238
1163	1	BIOLOGICAL_PROCESS	GO:0009987	cellular process	21.1814	21.6392	15.4143
1164
1165	5	BIOLOGICAL_PROCESS	GO:0051604	protein maturation	1.43544	3.13794	2.18194
1166	4	BIOLOGICAL_PROCESS	GO:0010467	gene expression		1.39315	5.13337
1167	4	BIOLOGICAL_PROCESS	GO:0019538	protein metabolic process	10.7622	13.3081	12.3388
1168	3	BIOLOGICAL_PROCESS	GO:1901564	organonitrogen compound metabolic process	10.7519	12.8543	12.9135
1169	3	BIOLOGICAL_PROCESS	GO:0043170	macromolecule metabolic process	7.79879	8.78223	7.99998
1170	2	BIOLOGICAL_PROCESS	GO:0044238	primary metabolic process	7.78029	9.6677	10.9684
1171	2	BIOLOGICAL_PROCESS	GO:0071704	organic substance metabolic process	8.17761	10.4124	11.1637
1172	2	BIOLOGICAL_PROCESS	GO:0006807	nitrogen compound metabolic process	7.41374	8.49316	9.86089
1173	1	BIOLOGICAL_PROCESS	GO:0008152	metabolic process	7.71271	10.443	11.9275
1174
1175	5	BIOLOGICAL_PROCESS	GO:0055086	nucleobase-containing small molecule metabolic process			2.23075
1176	3	BIOLOGICAL_PROCESS	GO:0034641	cellular nitrogen compound metabolic process			4.0679
1177	2	BIOLOGICAL_PROCESS	GO:0071704	organic substance metabolic process	8.17761	10.4124	11.1637
1178	2	BIOLOGICAL_PROCESS	GO:0006807	nitrogen compound metabolic process	7.41374	8.49316	9.86089
1179	2	BIOLOGICAL_PROCESS	GO:0044237	cellular metabolic process		1.48687	5.75947
1180	2	BIOLOGICAL_PROCESS	GO:0044238	primary metabolic process	7.78029	9.6677	10.9684
1181	1	BIOLOGICAL_PROCESS	GO:0009987	cellular process	21.1814	21.6392	15.4143
1182	1	BIOLOGICAL_PROCESS	GO:0008152	metabolic process	7.71271	10.443	11.9275
1183
1184	5	BIOLOGICAL_PROCESS	GO:0072376	protein activation cascade	2.72099	3.52471	1.68917
1185	4	BIOLOGICAL_PROCESS	GO:0019538	protein metabolic process	10.7622	13.3081	12.3388
1186	3	BIOLOGICAL_PROCESS	GO:0043170	macromolecule metabolic process	7.79879	8.78223	7.99998
1187	3	BIOLOGICAL_PROCESS	GO:1901564	organonitrogen compound metabolic process	10.7519	12.8543	12.9135
1188	2	BIOLOGICAL_PROCESS	GO:0006807	nitrogen compound metabolic process	7.41374	8.49316	9.86089
1189	2	BIOLOGICAL_PROCESS	GO:0071704	organic substance metabolic process	8.17761	10.4124	11.1637
1190	2	BIOLOGICAL_PROCESS	GO:0044238	primary metabolic process	7.78029	9.6677	10.9684
1191	1	BIOLOGICAL_PROCESS	GO:0050896	response to stimulus	109.186	88.6772	41.5224
1192	1	BIOLOGICAL_PROCESS	GO:0008152	metabolic process	7.71271	10.443	11.9275
1193
1194	4	BIOLOGICAL_PROCESS	GO:0002274	myeloid leukocyte activation	1.37316
1195	3	BIOLOGICAL_PROCESS	GO:0045321	leukocyte activation	15.3298	8.95277
1196	2	BIOLOGICAL_PROCESS	GO:0001775	cell activation	14.38	8.1385	1.8841
1197	1	BIOLOGICAL_PROCESS	GO:0002376	immune system process	290.942	205.968	107.696
1198	1	BIOLOGICAL_PROCESS	GO:0009987	cellular process	21.1814	21.6392	15.4143
1199
1200	4	BIOLOGICAL_PROCESS	GO:0002366	leukocyte activation involved in immune response	1.59072
1201	3	BIOLOGICAL_PROCESS	GO:0002263	cell activation involved in immune response	1.59072
1202	3	BIOLOGICAL_PROCESS	GO:0045321	leukocyte activation	15.3298	8.95277
1203	2	BIOLOGICAL_PROCESS	GO:0006955	immune response	223.719	169.415	105.035
1204	2	BIOLOGICAL_PROCESS	GO:0001775	cell activation	14.38	8.1385	1.8841
1205	2	BIOLOGICAL_PROCESS	GO:0002252	immune effector process	10.5257	7.98843	4.61227
1206	1	BIOLOGICAL_PROCESS	GO:0009987	cellular process	21.1814	21.6392	15.4143
1207	1	BIOLOGICAL_PROCESS	GO:0050896	response to stimulus	109.186	88.6772	41.5224
1208	1	BIOLOGICAL_PROCESS	GO:0002376	immune system process	290.942	205.968	107.696
1209
1210	4	BIOLOGICAL_PROCESS	GO:0006914	autophagy
1211	3	BIOLOGICAL_PROCESS	GO:0044248	cellular catabolic process			1.40043
1212	2	BIOLOGICAL_PROCESS	GO:0061919	process utilizing autophagic mechanism
1213	2	BIOLOGICAL_PROCESS	GO:0044237	cellular metabolic process		1.48687	5.75947
1214	2	BIOLOGICAL_PROCESS	GO:0009056	catabolic process		1.62591	2.52637
1215	1	BIOLOGICAL_PROCESS	GO:0008152	metabolic process	7.71271	10.443	11.9275
1216	1	BIOLOGICAL_PROCESS	GO:0009987	cellular process	21.1814	21.6392	15.4143
1217
1218	4	BIOLOGICAL_PROCESS	GO:0009057	macromolecule catabolic process
1219	3	BIOLOGICAL_PROCESS	GO:1901575	organic substance catabolic process			1.46311
1220	3	BIOLOGICAL_PROCESS	GO:0043170	macromolecule metabolic process	7.79879	8.78223	7.99998
1221	2	BIOLOGICAL_PROCESS	GO:0071704	organic substance metabolic process	8.17761	10.4124	11.1637
1222	2	BIOLOGICAL_PROCESS	GO:0009056	catabolic process		1.62591	2.52637
1223	1	BIOLOGICAL_PROCESS	GO:0008152	metabolic process	7.71271	10.443	11.9275
1224
1225	4	BIOLOGICAL_PROCESS	GO:0042246	tissue regeneration	10.3167	17.8208	8.55841
1226	3	BIOLOGICAL_PROCESS	GO:0031099	regeneration	10.2924	17.778	8.54078
1227	2	BIOLOGICAL_PROCESS	GO:0048589	developmental growth	10.1763	17.6382	8.47269
1228	2	BIOLOGICAL_PROCESS	GO:0048856	anatomical structure development	28.4706	30.2894	17.3076
1229	1	BIOLOGICAL_PROCESS	GO:0040007	growth	10.2106	18.3659	9.22707
1230	1	BIOLOGICAL_PROCESS	GO:0032502	developmental process	29.4095	31.5324	18.8513
1231
1232	3	BIOLOGICAL_PROCESS	GO:0006091	generation of precursor metabolites and energy			1.48952
1233	2	BIOLOGICAL_PROCESS	GO:0044237	cellular metabolic process		1.48687	5.75947
1234	1	BIOLOGICAL_PROCESS	GO:0009987	cellular process	21.1814	21.6392	15.4143
1235	1	BIOLOGICAL_PROCESS	GO:0008152	metabolic process	7.71271	10.443	11.9275
1236
1237	3	BIOLOGICAL_PROCESS	GO:0050886	endocrine process		1.39315
1238
1239	2	BIOLOGICAL_PROCESS	GO:0007568	aging	9.25765	9.73116	6.83201
1240	1	BIOLOGICAL_PROCESS	GO:0032502	developmental process	29.4095	31.5324	18.8513
1241
1242	2	BIOLOGICAL_PROCESS	GO:0045730	respiratory burst	1.37316	1.58241
1243	1	BIOLOGICAL_PROCESS	GO:0008152	metabolic process	7.71271	10.443	11.9275
1244
1245	2	BIOLOGICAL_PROCESS	GO:0051301	cell division	1.37316	1.39315
1246	1	BIOLOGICAL_PROCESS	GO:0009987	cellular process	21.1814	21.6392	15.4143
1247
