# Supplementary material for: Immunological findings of West Caucasian bat virus in an accidental host
Source: J Virol. 2025 Jan 23;99(2):e01914-24. doi: 10.1128/jvi.01914-24 (PMC11853057; doi:10.1128/jvi.01914-24)
Supplement: Table S7 — Statistical results. [file jvi.01914-24-s0008.xlsx]

## Sheet: statistical results
	Wilcoxon–Mann–Whitney test results	Figure 1A	Figure 1B	Figure 1C	Figure 3C						Figure 4C						Figure 5A-C			Figure 6C
	Comparison	Kaplan-Meier	quantitative real time RT-PCR	Total histo score	Parp14	Ddx58	Nlrp3	Casp1	Gsdmd	Il1β	Cd45	Cd3	Cd4	Cd8	Cd27	Cd38	IBA1	CD3	PAX5	IF quant
	DUVV vs Mock	0.0457	0.0357	0.0357	0.001	0.001	0.001	0.001	0.001	0.001	0.001	0.001	0.0016	0.005	0.001	0.001	0.0357	0.0357	0.0357	0.0043
	WCBV vs Mock	0.0008	0.0357	0.0357	0.001	0.001	0.001	0.001	0.001	0.001	0.001	0.001	0.0451	0.0759	0.0025	0.0065	0.0357	0.0357	0.0357	0.0043
	RABV vs Mock	0.0005	0.0357	0.0357	0.001	0.001	0.001	0.001	0.001	0.001	0.0025	0.0028	>0.9999	0.971	0.5185	0.042	0.0357	0.1429	0.0714	0.0065
	DUVV vs WCBV	0.0649	0.3095	0.0079	0.0079	0.0079	0.0159	0.5476	0.1508	0.6905	0.3095	>0.9999	0.1667	0.0317	0.3095	0.0476	0.0317	0.2222	0.1587	0.0079
	WCBV vs RABV	0.0644	0.8413	0.4603	0.3095	0.0952	0.0317	0.6905	0.2222	0.0079	0.0952	0.0159	0.1508	0.1111	0.0317	0.6429	>0.9999	0.2222	0.5079	0.2302
	DUVV vs RABV	0.0441	0.0952	0.0079	0.158	0.0079	>0.9999	0.6905	0.0952	0.0317	0.0079	0.0635	0.0159	0.0079	0.0079	0.0079	0.0159	0.0159	0.0873	0.0079
	For all statistics, we considered as significant P-values < 0.05
	The boxes highlighted in grey indicate a statistically significant comparison
